# Supplementary material for: A taxonomic review of the Gyrinidae (Coleoptera) in Korea
Source: Zookeys. 2015 Jun 24;(509):87–107. doi: 10.3897/zookeys.509.9442 (PMC4493344; doi:10.3897/zookeys.509.9442)
Supplement: XML Treatment for Dineutus [file zookeys.509.9442-treatment1.xml]

<!DOCTYPE tp:taxon-treatment
  PUBLIC "-//TaxonX//DTD Taxonomic Treatment Publishing DTD v0 20100105//EN" "tax-treatment-NSO.dtd">
<tp:taxon-treatment xmlns:tp="http://www.plazi.org/taxpub"><tp:treatment-meta><kwd-group><label>Taxon classification</label><kwd><named-content content-type="kingdom">Animalia</named-content></kwd><kwd><named-content content-type="order">Coleoptera</named-content></kwd><kwd><named-content content-type="family">Gyrinidae</named-content></kwd></kwd-group><mixed-citation publication-type="journal"><person-group><name><surname>Lee</surname><given-names>Dae-Hyun</given-names></name><name><surname>Ahn</surname><given-names>Kee-Jeong</given-names></name></person-group><article-title>A taxonomic review of the <tp:taxon-name><tp:taxon-name-part taxon-name-part-type="family">Gyrinidae</tp:taxon-name-part></tp:taxon-name> (<tp:taxon-name><tp:taxon-name-part taxon-name-part-type="order">Coleoptera</tp:taxon-name-part></tp:taxon-name>) in Korea</article-title><source>Zookeys</source><day>24</day><month>6</month><year>2015</year><volume>2015</volume><issue>509</issue><fpage>87</fpage><lpage>107</lpage><pub-id pub-id-type="doi">10.3897/zookeys.509.9442</pub-id></mixed-citation></tp:treatment-meta><tp:nomenclature><label>Genus</label><tp:taxon-name>
                            <tp:taxon-name-part taxon-name-part-type="genus">Dineutus</tp:taxon-name-part>
                        </tp:taxon-name><tp:taxon-authority>MacLeay, 1825</tp:taxon-authority><xref ref-type="fig" rid="F2">Figs 7–8</xref><xref ref-type="fig" rid="F2">, 10–14</xref><tp:nomenclature-citation-list><tp:nomenclature-citation><tp:taxon-name><tp:taxon-name-part taxon-name-part-type="genus">Dineutus</tp:taxon-name-part></tp:taxon-name><comment> MacLeay, 1825: 133. Type species: <italic><tp:taxon-name><tp:taxon-name-part taxon-name-part-type="genus">Dineutus</tp:taxon-name-part> <tp:taxon-name-part taxon-name-part-type="species">politus</tp:taxon-name-part></tp:taxon-name></italic> MacLeay, 1825.</comment></tp:nomenclature-citation></tp:nomenclature-citation-list></tp:nomenclature><tp:treatment-sec sec-type="Diagnosis"><title>Diagnosis.</title><p>Head about 2.0 times as wide as long, with polygonal micro-reticulation. Clypealium with long setae. Antenna with 6 antennomeres. Galea absent; cardo and stipes with few setae on apico-lateral part. Pronotum (Fig. <xref ref-type="fig" rid="F2">7</xref>) convex without transverse groove; anterior margin bisinuate, posterior margin rounded, anterior angle acute, posterior angle nearly rectangular. Scutellum (Fig. <xref ref-type="fig" rid="F2">8</xref>) concealed when elytra closed. Elytra (Fig. <xref ref-type="fig" rid="F2">8</xref>) widest at middle, without punctato-striae and compact setae; subelytral suture absent. Prosternum (Fig. <xref ref-type="fig" rid="F2">10</xref>) transverse; anterior margin rounded; prosternal process (Fig. <xref ref-type="fig" rid="F2">10</xref>) linear-form and posterior margin rounded. Anterior margin of mesoventrite (Fig. <xref ref-type="fig" rid="F2">11</xref>) acute, posterior part bifid. Metaventrite (Fig. <xref ref-type="fig" rid="F2">12</xref>) broad, diamond-shaped, flattened; anterior part acute, lateral parts transverse. Sternite II (Fig. <xref ref-type="fig" rid="F2">13</xref>) without pit and groove. Sternite VIII (Fig. <xref ref-type="fig" rid="F2">14</xref>) with compact and short setae on lateral margins.</p></tp:treatment-sec><tp:treatment-sec><!--Section generated to contain objects referenced in tp:taxon-treatment.--><fig id="F2" position="float" orientation="portrait"><label>Figures 7–14.</label><caption><p><italic><tp:taxon-name><tp:taxon-name-part taxon-name-part-type="genus">Dineutus</tp:taxon-name-part> <tp:taxon-name-part taxon-name-part-type="species">orientalis</tp:taxon-name-part></tp:taxon-name></italic>. <bold>7</bold> pronotum (dorsal aspect) <bold>8</bold> basal part of elytron (dorsal aspect) <bold>9</bold> apical part of elytron (dorsal aspect) <bold>10</bold> prosternum (ventral aspect) <bold>11</bold> mesoventrite (ventral aspect) <bold>12</bold> metaventrite (ventral aspect) <bold>13</bold> sternite II (ventral aspect) <bold>14</bold> sternite VIII (ventral aspect).</p></caption><graphic xmlns:xlink="http://www.w3.org/1999/xlink" xlink:href="zookeys-509-087-g002.jpg" position="float" orientation="portrait" xlink:type="simple" id="oo_45687.jpg"/></fig></tp:treatment-sec></tp:taxon-treatment>
