# Supplementary material for: A taxonomic review of the Gyrinidae (Coleoptera) in Korea
Source: Zookeys. 2015 Jun 24;(509):87–107. doi: 10.3897/zookeys.509.9442 (PMC4493344; doi:10.3897/zookeys.509.9442)
Supplement: XML Treatment for Dineutus (Spinosodineutes) orientalis [file zookeys.509.9442-treatment3.xml]

<!DOCTYPE tp:taxon-treatment
  PUBLIC "-//TaxonX//DTD Taxonomic Treatment Publishing DTD v0 20100105//EN" "tax-treatment-NSO.dtd">
<tp:taxon-treatment xmlns:tp="http://www.plazi.org/taxpub"><tp:treatment-meta><kwd-group><label>Taxon classification</label><kwd><named-content content-type="kingdom">Animalia</named-content></kwd><kwd><named-content content-type="order">Coleoptera</named-content></kwd><kwd><named-content content-type="family">Gyrinidae</named-content></kwd></kwd-group><mixed-citation publication-type="journal"><person-group><name><surname>Lee</surname><given-names>Dae-Hyun</given-names></name><name><surname>Ahn</surname><given-names>Kee-Jeong</given-names></name></person-group><article-title>A taxonomic review of the <tp:taxon-name><tp:taxon-name-part taxon-name-part-type="family">Gyrinidae</tp:taxon-name-part></tp:taxon-name> (<tp:taxon-name><tp:taxon-name-part taxon-name-part-type="order">Coleoptera</tp:taxon-name-part></tp:taxon-name>) in Korea</article-title><source>Zookeys</source><day>24</day><month>6</month><year>2015</year><volume>2015</volume><issue>509</issue><fpage>87</fpage><lpage>107</lpage><pub-id pub-id-type="doi">10.3897/zookeys.509.9442</pub-id></mixed-citation></tp:treatment-meta><tp:nomenclature><tp:taxon-name>
                            <tp:taxon-name-part taxon-name-part-type="genus">Dineutus</tp:taxon-name-part>
                            (<tp:taxon-name-part taxon-name-part-type="subgenus">Spinosodineutes</tp:taxon-name-part>)
                            <tp:taxon-name-part taxon-name-part-type="species">orientalis</tp:taxon-name-part>
                        </tp:taxon-name><tp:taxon-authority>(Modeer, 1776)</tp:taxon-authority><xref ref-type="fig" rid="F1">Figs 1</xref><xref ref-type="fig" rid="F2">, 7–14</xref><xref ref-type="fig" rid="F6">, 41–43</xref><xref ref-type="fig" rid="F8">, 59</xref><tp:nomenclature-citation-list><tp:nomenclature-citation><tp:taxon-name><tp:taxon-name-part taxon-name-part-type="genus">Gyrinus</tp:taxon-name-part> <tp:taxon-name-part taxon-name-part-type="species">orientalis</tp:taxon-name-part></tp:taxon-name><comment> Modeer, 1776: 160.</comment></tp:nomenclature-citation><tp:nomenclature-citation><tp:taxon-name><tp:taxon-name-part taxon-name-part-type="genus">Dineutus</tp:taxon-name-part> <tp:taxon-name-part taxon-name-part-type="species">marginatus</tp:taxon-name-part></tp:taxon-name><comment> Sharp, 1873: 56. Synonymized by <xref ref-type="bibr" rid="B47">Ochs (1926</xref>: 136).</comment></tp:nomenclature-citation><tp:nomenclature-citation><tp:taxon-name><tp:taxon-name-part taxon-name-part-type="genus">Dineutus</tp:taxon-name-part> <tp:taxon-name-part taxon-name-part-type="species">quadrispina</tp:taxon-name-part></tp:taxon-name><comment> Fairmaire, 1878: 88. Synonymized by <xref ref-type="bibr" rid="B1">Ahlwarth (1910</xref>: 6).</comment></tp:nomenclature-citation><tp:nomenclature-citation><tp:taxon-name><tp:taxon-name-part taxon-name-part-type="genus">Dineutus</tp:taxon-name-part> (<tp:taxon-name-part taxon-name-part-type="subgenus">Spinosodineutes</tp:taxon-name-part>) <tp:taxon-name-part taxon-name-part-type="species">orientalis</tp:taxon-name-part></tp:taxon-name><comment>: <xref ref-type="bibr" rid="B49">Ochs (1930</xref>: 9).</comment></tp:nomenclature-citation></tp:nomenclature-citation-list></tp:nomenclature><tp:treatment-sec sec-type="Specimens examined"><title>Specimens examined.</title><p><bold>NORTH KOREA</bold>: Gangwon Prov.: 1 ♂ 1♀, Uonsan-city, Anbyon-gun, Pisan-ri, 23.VII.2008, Changdo Han. <bold>SOUTH KOREA</bold>: Gangwon Prov.: 2 ♂♂ 1 ♀, Cheorwon-gun, Dongsong-eub, Odeok-ri, Hakji-reservoir, 15.IX.1990; Gyeongbuk Prov.: 3 ♂♂ 3 ♀♀, Euiseong-gun, Geumseo-myeon, Sujeong-ri, 27.VII.2010, SW Jung, DH Lee, valley (1 ♂, on slide); 1 ♂ 1 ♀, Gumi-si, Okgye-dong, 18.VI.1990, SH Lee; 1 ♀, Gyeongju-si, Geoncheon-eub, Sinpyeong-ri, 28.V.1993, SH Lee; 1 ♂, Gyeongju-si, Wolseong-dong, 5.VI.1987, HM Lee; Gyeonggi Prov.: 1 ♂ 2 ♀♀, Hwaseong-si, Songsan-myeon, Dokji-ri, <named-content xmlns:xlink="http://www.w3.org/1999/xlink" content-type="dwc:verbatimCoordinates" xlink:type="simple">N37°15'25.08", E126°40'49.68"</named-content>, 5 m, 4.VII.2013, DH Lee, SG Lee, pond near brackish zone; 1 ♀, Incheon-si, Ganghwa-gun, Gyodong-myeon, 6.X.2009, HM Lim; 1 ♂, same data as former except for, Naega-myeon, 16.IX.1990, SH Lee, pond; 1 ♀, Suwon-si, 24.VI.1969; Jeju Prov.: 1 ♂, Bukjeju-gun, Jocheon-eub, Seonheul-ri, 11.VI.2005, DH Lee, pond; 1 ♂, Seoguipo-si, Daejeong-eub, Boseong-ri, 9.VII.1985; Jeonnam Prov.: 1 ♂, Haenam-gun, Hwangsan-myeon, Namri-ri, 13.VI.2010, SH Lee; 1 ♂, Hawsun-gun, Dong-myeon, Jangdong-ri, 3.VIII.2009, SH Lee.</p></tp:treatment-sec><tp:treatment-sec sec-type="Published Korean records"><title>Published Korean records.</title><p><tp:taxon-name><tp:taxon-name-part taxon-name-part-type="genus">Dineutus</tp:taxon-name-part> (<tp:taxon-name-part taxon-name-part-type="subgenus">Spinosodineutes</tp:taxon-name-part>) <tp:taxon-name-part taxon-name-part-type="species">orientalis</tp:taxon-name-part></tp:taxon-name>: <xref ref-type="bibr" rid="B38">Mazzoldi (1995</xref>: 160); <xref ref-type="bibr" rid="B39">Mazzoldi (2003</xref>: 26). <italic><tp:taxon-name><tp:taxon-name-part taxon-name-part-type="genus">Dineutus</tp:taxon-name-part> <tp:taxon-name-part taxon-name-part-type="species">orientalis</tp:taxon-name-part></tp:taxon-name></italic>: <xref ref-type="bibr" rid="B20">Kamiya (1936</xref>: 16); <xref ref-type="bibr" rid="B41">Mochizuki and Tsunekawa (1937</xref>: 78); <xref ref-type="bibr" rid="B43">Mochizuki and Matsui (1939</xref>: 56); <xref ref-type="bibr" rid="B21">Kamiya (1940</xref>: 130); <xref ref-type="bibr" rid="B5">Cho (1957</xref>: 201); <xref ref-type="bibr" rid="B6">Cho (1963</xref>: 46); <xref ref-type="bibr" rid="B7">Cho (1969</xref>: 191); <xref ref-type="bibr" rid="B22">Kim and Nam (1982</xref>: 25); <xref ref-type="bibr" rid="B33">Lee et al. (1985</xref>: 402); <xref ref-type="bibr" rid="B28">Kwon and Suh (1986</xref>: 98); <xref ref-type="bibr" rid="B57">Yoon (1988</xref>: 617); <xref ref-type="bibr" rid="B32">Lee et al. (1992</xref>: 55); <xref ref-type="bibr" rid="B25">Kim et al. (1994</xref>: 14); <xref ref-type="bibr" rid="B31">Lee (1995</xref>: 15); <xref ref-type="bibr" rid="B16">Hua (2002</xref>: 41); <xref ref-type="bibr" rid="B12">Han et al. (2007</xref>: 271); <xref ref-type="bibr" rid="B13">Han et al. (2008</xref>: 261); <xref ref-type="bibr" rid="B52">Park et al. (2008</xref>a: 248); <xref ref-type="bibr" rid="B8">Cho and Park (2010</xref>: 95). <italic><tp:taxon-name><tp:taxon-name-part taxon-name-part-type="genus">Dineutus</tp:taxon-name-part> <tp:taxon-name-part taxon-name-part-type="species">marinatus</tp:taxon-name-part></tp:taxon-name></italic>: <xref ref-type="bibr" rid="B51">Okamoto (1924</xref>: 167); <xref ref-type="bibr" rid="B56">Takizawa (1931</xref>: 15); <xref ref-type="bibr" rid="B58">Yoshino (1935</xref>: 16); <xref ref-type="bibr" rid="B27">Kusanagi (1936</xref>: 323).</p></tp:treatment-sec><tp:treatment-sec sec-type="Diagnosis"><title>Diagnosis.</title><p>Length 9.0–10.0 mm. Dorsal surface mostly dark grey; clypeus, labrum, interorbital area metallic green; lateral parts of pronotum, margin of elytra yellow. Maxillary palpi shorter than labial palpi, palpomere 4 as long as 1–3 combined. Anterior margin of ligula slightly bisinuate; labial palpomere 3 as long as 1–2 combined. Gula with few setae on lateral margin. Postero-lateral and apical parts of elytron sharply pointed (arrows in Fig. <xref ref-type="fig" rid="F2">9</xref>). Antero-medial margin of prosternum (Fig. <xref ref-type="fig" rid="F2">10</xref>) strongly rounded. Prosternal process nearly parallel-sided (arrow in Fig. <xref ref-type="fig" rid="F2">10</xref>). Median lobe of aedeagus (Figs <xref ref-type="fig" rid="F6">41–43</xref>) shorter than paramere; apical part acute; sperm-groove as in Fig. <xref ref-type="fig" rid="F6">42</xref>. Paramere (Figs <xref ref-type="fig" rid="F6">41</xref>, <xref ref-type="fig" rid="F6">43</xref>) slightly curved at anterior fourth; apical margin rounded.</p><fig id="F1" position="float" orientation="portrait"><label>Figures 1–6.</label><caption><p>Habitus. <bold>1</bold> <italic><tp:taxon-name><tp:taxon-name-part taxon-name-part-type="genus">Dineutus</tp:taxon-name-part> <tp:taxon-name-part taxon-name-part-type="species">orientalis</tp:taxon-name-part></tp:taxon-name></italic>, 9.0 mm <bold>2</bold> <italic><tp:taxon-name><tp:taxon-name-part taxon-name-part-type="genus">Gyrinus</tp:taxon-name-part> <tp:taxon-name-part taxon-name-part-type="species">gestroi</tp:taxon-name-part></tp:taxon-name></italic>, 4.8 mm <bold>3</bold> <italic><tp:taxon-name><tp:taxon-name-part taxon-name-part-type="genus">Gyrinus</tp:taxon-name-part> <tp:taxon-name-part taxon-name-part-type="species">japonicus</tp:taxon-name-part></tp:taxon-name></italic>, 7.0 mm <bold>4</bold> <italic><tp:taxon-name><tp:taxon-name-part taxon-name-part-type="genus">Gyrinus</tp:taxon-name-part> <tp:taxon-name-part taxon-name-part-type="species">pullatus</tp:taxon-name-part></tp:taxon-name></italic>, 6.0 mm <bold>5</bold> <italic><tp:taxon-name><tp:taxon-name-part taxon-name-part-type="genus">Orectochilus</tp:taxon-name-part> <tp:taxon-name-part taxon-name-part-type="species">punctipennis</tp:taxon-name-part></tp:taxon-name></italic>, 6.5 mm <bold>6</bold> <italic><tp:taxon-name><tp:taxon-name-part taxon-name-part-type="genus">Orectochilus</tp:taxon-name-part> <tp:taxon-name-part taxon-name-part-type="species">villosus</tp:taxon-name-part></tp:taxon-name></italic>, 5.7 mm.</p></caption><graphic xmlns:xlink="http://www.w3.org/1999/xlink" xlink:href="zookeys-509-087-g001.jpg" position="float" orientation="portrait" xlink:type="simple" id="oo_45686.jpg"/></fig><fig id="F2" position="float" orientation="portrait"><label>Figures 7–14.</label><caption><p><italic><tp:taxon-name><tp:taxon-name-part taxon-name-part-type="genus">Dineutus</tp:taxon-name-part> <tp:taxon-name-part taxon-name-part-type="species">orientalis</tp:taxon-name-part></tp:taxon-name></italic>. <bold>7</bold> pronotum (dorsal aspect) <bold>8</bold> basal part of elytron (dorsal aspect) <bold>9</bold> apical part of elytron (dorsal aspect) <bold>10</bold> prosternum (ventral aspect) <bold>11</bold> mesoventrite (ventral aspect) <bold>12</bold> metaventrite (ventral aspect) <bold>13</bold> sternite II (ventral aspect) <bold>14</bold> sternite VIII (ventral aspect).</p></caption><graphic xmlns:xlink="http://www.w3.org/1999/xlink" xlink:href="zookeys-509-087-g002.jpg" position="float" orientation="portrait" xlink:type="simple" id="oo_45687.jpg"/></fig></tp:treatment-sec><tp:treatment-sec sec-type="Distribution"><title>Distribution.</title><p>Korea, China (Fujian, Guangdong, Guizhou, Guangxi, Hebei, Jiangsu, Liaoning), Japan, Russia (Far East) (<xref ref-type="bibr" rid="B39">Mazzoldi 2003</xref>).</p></tp:treatment-sec><tp:treatment-sec sec-type="Habitat"><title>Habitat.</title><p>Most Korean specimens are found in ponds or mountain streams with plentiful vegetation and low water temperature. Some specimens were collected in ponds near brackish water.</p></tp:treatment-sec><tp:treatment-sec><!--Section generated to contain objects referenced in tp:taxon-treatment.--><fig id="F6" position="float" orientation="portrait"><label>Figures 41–55.</label><caption><p>Aedeagus <bold>41–43</bold> <italic><tp:taxon-name><tp:taxon-name-part taxon-name-part-type="genus">Dineutus</tp:taxon-name-part> <tp:taxon-name-part taxon-name-part-type="species">orientalis</tp:taxon-name-part></tp:taxon-name></italic> <bold>44–46</bold> <italic><tp:taxon-name><tp:taxon-name-part taxon-name-part-type="genus">Gyrinus</tp:taxon-name-part> <tp:taxon-name-part taxon-name-part-type="species">gestroi</tp:taxon-name-part></tp:taxon-name></italic> <bold>47–49</bold> <italic><tp:taxon-name><tp:taxon-name-part taxon-name-part-type="genus">Gyrinus</tp:taxon-name-part> <tp:taxon-name-part taxon-name-part-type="species">japonicus</tp:taxon-name-part></tp:taxon-name></italic> <bold>50–52</bold> <italic><tp:taxon-name><tp:taxon-name-part taxon-name-part-type="genus">Gyrinus</tp:taxon-name-part> <tp:taxon-name-part taxon-name-part-type="species">pullatus</tp:taxon-name-part></tp:taxon-name></italic> <bold>53–55</bold> <italic><tp:taxon-name><tp:taxon-name-part taxon-name-part-type="genus">Orectochilus</tp:taxon-name-part> <tp:taxon-name-part taxon-name-part-type="species">villosus</tp:taxon-name-part></tp:taxon-name></italic> <bold>41</bold> dorsal aspect <bold>42</bold> median lobe (dorsal aspect) <bold>43</bold> ventral aspect <bold>44</bold> dorsal aspect <bold>45</bold> median lobe (dorsal aspect) <bold>46</bold> ventral aspect <bold>47</bold> dorsal aspect <bold>48</bold> median lobe (dorsal aspect) <bold>49</bold> ventral aspect <bold>50</bold> dorsal aspect <bold>51</bold> median lobe (dorsal aspect) <bold>52</bold> ventral aspect <bold>53</bold> dorsal aspect <bold>54</bold> median lobe (dorsal aspect) <bold>55</bold> ventral aspect.</p></caption><graphic xmlns:xlink="http://www.w3.org/1999/xlink" xlink:href="zookeys-509-087-g006.jpg" position="float" orientation="portrait" xlink:type="simple" id="oo_45691.jpg"/></fig><fig id="F8" position="float" orientation="portrait"><label>Figures 58–59.</label><caption><p>Distribution maps. <bold>58</bold> <italic><tp:taxon-name><tp:taxon-name-part taxon-name-part-type="genus">Gyrinus</tp:taxon-name-part> <tp:taxon-name-part taxon-name-part-type="species">japonicus</tp:taxon-name-part></tp:taxon-name></italic> (circle), <italic><tp:taxon-name><tp:taxon-name-part taxon-name-part-type="genus">Gyrinus</tp:taxon-name-part> <tp:taxon-name-part taxon-name-part-type="species">gestroi</tp:taxon-name-part></tp:taxon-name></italic> (triangle), <italic><tp:taxon-name><tp:taxon-name-part taxon-name-part-type="genus">Gyrinus</tp:taxon-name-part> <tp:taxon-name-part taxon-name-part-type="species">pullatus</tp:taxon-name-part></tp:taxon-name></italic> (square) <bold>59</bold> <italic><tp:taxon-name><tp:taxon-name-part taxon-name-part-type="genus">Dineutus</tp:taxon-name-part> <tp:taxon-name-part taxon-name-part-type="species">orientalis</tp:taxon-name-part></tp:taxon-name></italic> (circle), <italic><tp:taxon-name><tp:taxon-name-part taxon-name-part-type="genus">Orectochilus</tp:taxon-name-part> <tp:taxon-name-part taxon-name-part-type="species">punctipennis</tp:taxon-name-part></tp:taxon-name></italic> (triangle), <italic><tp:taxon-name><tp:taxon-name-part taxon-name-part-type="genus">Orectochilus</tp:taxon-name-part> <tp:taxon-name-part taxon-name-part-type="species">villosus</tp:taxon-name-part></tp:taxon-name></italic> (square).</p></caption><graphic xmlns:xlink="http://www.w3.org/1999/xlink" xlink:href="zookeys-509-087-g008.jpg" position="float" orientation="portrait" xlink:type="simple" id="oo_45693.jpg"/></fig></tp:treatment-sec><ref-list><ref id="B47"><mixed-citation xmlns:xlink="http://www.w3.org/1999/xlink" xlink:type="simple"><person-group><name name-style="western"><surname>Ochs</surname><given-names>G</given-names></name></person-group> (<year>1926</year>) <article-title>Die Dineuti. 2. Tribus der Unterfam. <tp:taxon-name><tp:taxon-name-part taxon-name-part-type="subfamily">Enhydrinae</tp:taxon-name-part></tp:taxon-name>, Fam, <tp:taxon-name><tp:taxon-name-part taxon-name-part-type="family">Gyrinidae</tp:taxon-name-part></tp:taxon-name> (Col.).</article-title> <source>Entomologische Zeitschrift (Frankfrut)</source> <volume>40</volume>: <fpage>61</fpage>–<lpage>74</lpage>, <fpage>112</fpage>–<lpage>126</lpage>, <fpage>129</fpage>–<lpage>140</lpage>, <fpage>190</fpage>–<lpage>197</lpage>.</mixed-citation></ref><ref id="B1"><mixed-citation xmlns:xlink="http://www.w3.org/1999/xlink" xlink:type="simple"><person-group><name name-style="western"><surname>Ahlwarth</surname><given-names>K</given-names></name></person-group> (<year>1910</year>) <chapter-title>Pars 21. <tp:taxon-name><tp:taxon-name-part taxon-name-part-type="family">Gyrinidae</tp:taxon-name-part></tp:taxon-name>.</chapter-title> <source>Coleopterorum Catalogus</source>. <volume>Tome IV</volume>, Pars. 21, <publisher-loc>Berlin</publisher-loc>, <size units="page">42 pp</size>.</mixed-citation></ref><ref id="B49"><mixed-citation xmlns:xlink="http://www.w3.org/1999/xlink" xlink:type="simple"><person-group><name name-style="western"><surname>Ochs</surname><given-names>G</given-names></name></person-group> (<year>1930</year>) <article-title><tp:taxon-name><tp:taxon-name-part taxon-name-part-type="superfamily">Gyrinoidea</tp:taxon-name-part></tp:taxon-name>.</article-title> <source>Catalogue of Indian Insects</source> <volume>19</volume>: <fpage>1</fpage>–<lpage>39</lpage>.</mixed-citation></ref><ref id="B38"><mixed-citation xmlns:xlink="http://www.w3.org/1999/xlink" xlink:type="simple"><person-group><name name-style="western"><surname>Mazzoldi</surname><given-names>P</given-names></name></person-group> (<year>1995</year>) <article-title><tp:taxon-name><tp:taxon-name-part taxon-name-part-type="family">Gyrinidae</tp:taxon-name-part></tp:taxon-name>: Catalog of Chinese <tp:taxon-name><tp:taxon-name-part taxon-name-part-type="family">Gyrinidae</tp:taxon-name-part></tp:taxon-name> (<tp:taxon-name><tp:taxon-name-part taxon-name-part-type="order">Coleoptera</tp:taxon-name-part></tp:taxon-name>).</article-title> In: <person-group><name name-style="western"><surname>Jäch</surname><given-names>MA</given-names></name><name name-style="western"><surname>Ji</surname><given-names>L</given-names></name></person-group> (<role>Eds</role>) <source>Water Beetles of China</source>, <volume>Volume I</volume>. <publisher-name>Zoologisch-Botanische Gesellschaft in Österreich and Wiener Coleopterologenverein</publisher-name>, <publisher-loc>Wien</publisher-loc>, <fpage>155</fpage>–<lpage>172</lpage>.</mixed-citation></ref><ref id="B39"><mixed-citation xmlns:xlink="http://www.w3.org/1999/xlink" xlink:type="simple"><person-group><name name-style="western"><surname>Mazzoldi</surname><given-names>P</given-names></name></person-group> (<year>2003</year>) <article-title>Family <tp:taxon-name><tp:taxon-name-part taxon-name-part-type="family">Gyrinidae</tp:taxon-name-part></tp:taxon-name>.</article-title> In: <person-group><name name-style="western"><surname>Löbl</surname></name><name name-style="western"><surname>Smetana</surname></name></person-group> (<role>Eds</role>) <source>Catalogue of Palaearctic <tp:taxon-name><tp:taxon-name-part taxon-name-part-type="order">Coleoptera</tp:taxon-name-part></tp:taxon-name>, Volume 1, Achostemata, <tp:taxon-name><tp:taxon-name-part taxon-name-part-type="suborder">Myxophaga</tp:taxon-name-part></tp:taxon-name>, <tp:taxon-name><tp:taxon-name-part taxon-name-part-type="suborder">Adephaga</tp:taxon-name-part></tp:taxon-name></source>. <publisher-name>Apollo books</publisher-name>, <publisher-loc>Stenstrup</publisher-loc>, <fpage>26</fpage>–<lpage>30</lpage>.</mixed-citation></ref><ref id="B20"><mixed-citation xmlns:xlink="http://www.w3.org/1999/xlink" xlink:type="simple"><person-group><name name-style="western"><surname>Kamiya</surname><given-names>K</given-names></name></person-group> (<year>1936</year>) <article-title>Family <tp:taxon-name><tp:taxon-name-part taxon-name-part-type="family">Gyrinidae</tp:taxon-name-part></tp:taxon-name> Family <tp:taxon-name><tp:taxon-name-part taxon-name-part-type="family">Haliplidae</tp:taxon-name-part></tp:taxon-name>.</article-title> <source>Fauna Nipponica</source> <volume>10</volume>(<issue>4/8</issue>): <fpage>1</fpage>–<lpage>55</lpage>.</mixed-citation></ref><ref id="B41"><mixed-citation xmlns:xlink="http://www.w3.org/1999/xlink" xlink:type="simple"><person-group><name name-style="western"><surname>Mochizuki</surname><given-names>M</given-names></name><name name-style="western"><surname>Tsunekawa</surname><given-names>W</given-names></name></person-group> (<year>1937</year>) <article-title>A list of <tp:taxon-name><tp:taxon-name-part taxon-name-part-type="order">Coleoptera</tp:taxon-name-part></tp:taxon-name> from Middle-Korea.</article-title> <source>Journal of the Chosen Natural History Society</source> <volume>22</volume>: <fpage>75</fpage>–<lpage>93</lpage>.</mixed-citation></ref><ref id="B43"><mixed-citation xmlns:xlink="http://www.w3.org/1999/xlink" xlink:type="simple"><person-group><name name-style="western"><surname>Mochizuki</surname><given-names>M</given-names></name><name name-style="western"><surname>Matsui</surname><given-names>S</given-names></name></person-group> (<year>1939</year>) <article-title>List of remains of Mr. Matsuo.</article-title> <source>Science Report, Keityu</source> <volume>4</volume>: <fpage>51</fpage>–<lpage>78</lpage>.</mixed-citation></ref><ref id="B21"><mixed-citation xmlns:xlink="http://www.w3.org/1999/xlink" xlink:type="simple"><person-group><name name-style="western"><surname>Kamiya</surname><given-names>K</given-names></name></person-group> (<year>1940</year>) <article-title>Aquatic beetles of Manchoukuo.</article-title> <source>Report of the Limnological Survey of Kwangtung and Manchoukuo, Otzu</source> <volume>1940</volume>: <fpage>113</fpage>–<lpage>139</lpage>.</mixed-citation></ref><ref id="B5"><mixed-citation xmlns:xlink="http://www.w3.org/1999/xlink" xlink:type="simple"><person-group><name name-style="western"><surname>Cho</surname><given-names>PS</given-names></name></person-group> (<year>1957</year>) <article-title>A Systematic Catalogue of Korea <tp:taxon-name><tp:taxon-name-part taxon-name-part-type="order">Coleoptera</tp:taxon-name-part></tp:taxon-name>.</article-title> <source>Humanities and Sciences, Korea University</source> <volume>2</volume>: <fpage>173</fpage>–<lpage>338</lpage>. <comment>[In Korean]</comment></mixed-citation></ref><ref id="B6"><mixed-citation xmlns:xlink="http://www.w3.org/1999/xlink" xlink:type="simple"><person-group><name name-style="western"><surname>Cho</surname><given-names>PS</given-names></name></person-group> (<year>1963</year>) <article-title>Insects of Quelpart Island (Cheju-do).</article-title> <source>Humanities and Sciences, Korea University</source> <volume>6</volume>: <fpage>159</fpage>–<lpage>242</lpage>. <comment>[In Korean]</comment></mixed-citation></ref><ref id="B7"><mixed-citation xmlns:xlink="http://www.w3.org/1999/xlink" xlink:type="simple"><person-group><name name-style="western"><surname>Cho</surname><given-names>PS</given-names></name></person-group> (<year>1969</year>) <source>Illustrated Encyclopedia of Fauna and Flora of Korea, Vol. 10, <tp:taxon-name><tp:taxon-name-part taxon-name-part-type="class">Insecta</tp:taxon-name-part></tp:taxon-name> (II).</source> <publisher-name>Samhwa Publishing Company</publisher-name>, <publisher-loc>Seoul</publisher-loc>, <size units="page">969 pp</size>. <comment>[In Korean]</comment></mixed-citation></ref><ref id="B22"><mixed-citation xmlns:xlink="http://www.w3.org/1999/xlink" xlink:type="simple"><person-group><name name-style="western"><surname>Kim</surname><given-names>CW</given-names></name><name name-style="western"><surname>Nam</surname><given-names>SH</given-names></name></person-group> (<year>1982</year>) <article-title>Insect fauna of Seoul city area.</article-title> <source>Science and Technology, Korea University</source> <volume>23</volume>: <fpage>1</fpage>–<lpage>52</lpage>. <comment>[In Korean]</comment></mixed-citation></ref><ref id="B33"><mixed-citation xmlns:xlink="http://www.w3.org/1999/xlink" xlink:type="simple"><person-group><name name-style="western"><surname>Lee</surname><given-names>YJ</given-names></name><name name-style="western"><surname>Kim</surname><given-names>WT</given-names></name><name name-style="western"><surname>Kim</surname><given-names>TH</given-names></name></person-group> (<year>1985</year>) <article-title>Insect Fauna of Mt. Halla.</article-title> <source>Report of the Academic Survey of Hallasan (Mountain)</source>. <publisher-name>National Preserve</publisher-name>, <fpage>351</fpage>–<lpage>455</lpage>. <comment>[In Korean]</comment></mixed-citation></ref><ref id="B28"><mixed-citation xmlns:xlink="http://www.w3.org/1999/xlink" xlink:type="simple"><person-group><name name-style="western"><surname>Kwon</surname><given-names>YJ</given-names></name><name name-style="western"><surname>Suh</surname><given-names>SJ</given-names></name></person-group> (<year>1986</year>) <article-title>Check list of Water Beetles from Korea.</article-title> <source><tp:taxon-name><tp:taxon-name-part taxon-name-part-type="class">Insecta</tp:taxon-name-part></tp:taxon-name> Koreana</source> <volume>6</volume>: <fpage>91</fpage>–<lpage>113</lpage>.</mixed-citation></ref><ref id="B57"><mixed-citation xmlns:xlink="http://www.w3.org/1999/xlink" xlink:type="simple"><person-group><name name-style="western"><surname>Yoon</surname><given-names>IB</given-names></name></person-group> (<year>1988</year>) <source>Aquatic Insects, Illustrated Encyclopedia of Fauna and Flora of Korea</source>, <volume>Volume 30</volume>. <publisher-name>State-Compiled Textbook Company Limited</publisher-name>, <publisher-loc>Seoul</publisher-loc>, <size units="page">840 pp</size>. <comment>[In Korean]</comment></mixed-citation></ref><ref id="B32"><mixed-citation xmlns:xlink="http://www.w3.org/1999/xlink" xlink:type="simple"><person-group><name name-style="western"><surname>Lee</surname><given-names>SH</given-names></name><name name-style="western"><surname>Cho</surname><given-names>YB</given-names></name><name name-style="western"><surname>Lee</surname><given-names>CE</given-names></name></person-group> (<year>1992</year>) <article-title>The water beetles of Quelpart Island (<tp:taxon-name><tp:taxon-name-part taxon-name-part-type="order">Coleoptera</tp:taxon-name-part></tp:taxon-name>).</article-title> <source>Nature and Life</source> <volume>22</volume>(<issue>2</issue>): <fpage>45</fpage>–<lpage>60</lpage>. [In Korean]</mixed-citation></ref><ref id="B25"><mixed-citation xmlns:xlink="http://www.w3.org/1999/xlink" xlink:type="simple"><person-group><name name-style="western"><surname>Kim</surname><given-names>JI</given-names></name><name name-style="western"><surname>Kwon</surname><given-names>YJ</given-names></name><name name-style="western"><surname>Paek</surname><given-names>JC</given-names></name><name name-style="western"><surname>Lee</surname><given-names>SM</given-names></name><name name-style="western"><surname>An</surname><given-names>SR</given-names></name><name name-style="western"><surname>Park</surname><given-names>HC</given-names></name><name name-style="western"><surname>Chu</surname><given-names>HY</given-names></name></person-group> (<year>1994</year>) <article-title>Order 23. <tp:taxon-name><tp:taxon-name-part taxon-name-part-type="order">Coleoptera</tp:taxon-name-part></tp:taxon-name>.</article-title> In: <institution xlink:type="simple">The Entomological Society of Korea and Korean Society of Applied Entomology</institution> (<role>Eds</role>) <source>Check List of Insects from Korea</source>. <publisher-name>Kon-Kuk University Press</publisher-name>, <publisher-loc>Seoul</publisher-loc>, <fpage>117</fpage>–<lpage>214</lpage>.</mixed-citation></ref><ref id="B31"><mixed-citation xmlns:xlink="http://www.w3.org/1999/xlink" xlink:type="simple"><person-group><name name-style="western"><surname>Lee</surname><given-names>SH</given-names></name></person-group> (<year>1995</year>) <article-title>Water beetles of Bulyeong valley.</article-title> <source>Corentomon</source> <volume>6</volume>(<issue>1</issue>): <fpage>11</fpage>–<lpage>16</lpage>. <comment>[In Korean]</comment></mixed-citation></ref><ref id="B16"><mixed-citation xmlns:xlink="http://www.w3.org/1999/xlink" xlink:type="simple"><person-group><name name-style="western"><surname>Hua</surname><given-names>LZ</given-names></name></person-group> (<year>2002</year>) <source>List of Chinese Insects Vol. II.</source> <publisher-name>Zhongshan University Press</publisher-name>, <publisher-loc>Guangzhou</publisher-loc>, <size units="page">612 pp</size>.</mixed-citation></ref><ref id="B12"><mixed-citation xmlns:xlink="http://www.w3.org/1999/xlink" xlink:type="simple"><person-group><name name-style="western"><surname>Han</surname><given-names>MS</given-names></name><name name-style="western"><surname>Na</surname><given-names>YE</given-names></name><name name-style="western"><surname>Bang</surname><given-names>HS</given-names></name><name name-style="western"><surname>Kim</surname><given-names>MH</given-names></name><name name-style="western"><surname>Kim</surname><given-names>KM</given-names></name><name name-style="western"><surname>Roh</surname><given-names>KA</given-names></name><name name-style="western"><surname>Lee</surname><given-names>JT</given-names></name></person-group> (<year>2007</year>) <article-title>The Fauna of Aquatic Invertebrates in Paddy Field.</article-title> <source>Korean Journal of Environmental Agriculture</source> <volume>26</volume>(<issue>3</issue>): <fpage>267</fpage>–<lpage>273</lpage>. doi: <ext-link ext-link-type="doi" xlink:href="10.5338/KJEA.2007.26.3.267" xlink:type="simple">10.5338/KJEA.2007.26.3.267</ext-link></mixed-citation></ref><ref id="B13"><mixed-citation xmlns:xlink="http://www.w3.org/1999/xlink" xlink:type="simple"><person-group><name name-style="western"><surname>Han</surname><given-names>MS</given-names></name><name name-style="western"><surname>Na</surname><given-names>YE</given-names></name><name name-style="western"><surname>Bang</surname><given-names>HS</given-names></name><name name-style="western"><surname>Kim</surname><given-names>MH</given-names></name><name name-style="western"><surname>Kang</surname><given-names>KK</given-names></name><name name-style="western"><surname>Hong</surname><given-names>HK</given-names></name><name name-style="western"><surname>Lee</surname><given-names>JT</given-names></name><name name-style="western"><surname>Ko</surname><given-names>BG</given-names></name></person-group> (<year>2008</year>) <source>An Illustrated book of Aquatic Invertebrates in Paddy Field (a Revised Edition).</source> <publisher-name>National Institute of Agricultural Science and Technology</publisher-name>, <publisher-loc>RDA, Suwon</publisher-loc>, <size units="page">416 pp</size>. <comment>[In Korean]</comment></mixed-citation></ref><ref id="B52"><mixed-citation xmlns:xlink="http://www.w3.org/1999/xlink" xlink:type="simple"><person-group><name name-style="western"><surname>Park</surname><given-names>HC</given-names></name><name name-style="western"><surname>Sim</surname><given-names>HS</given-names></name><name name-style="western"><surname>Hwang</surname><given-names>JH</given-names></name><name name-style="western"><surname>Kang</surname><given-names>TH</given-names></name><name name-style="western"><surname>Lee</surname><given-names>HA</given-names></name><name name-style="western"><surname>Lee</surname><given-names>YB</given-names></name><name name-style="western"><surname>Km</surname><given-names>MA</given-names></name><name name-style="western"><surname>Kim</surname><given-names>JG</given-names></name><name name-style="western"><surname>Hong</surname><given-names>SJ</given-names></name><name name-style="western"><surname>Seol</surname><given-names>KY</given-names></name><name name-style="western"><surname>Kim</surname><given-names>N</given-names></name><name name-style="western"><surname>Kim</surname><given-names>SH</given-names></name><name name-style="western"><surname>Ahn</surname><given-names>NH</given-names></name><name name-style="western"><surname>Oh</surname><given-names>CK</given-names></name></person-group> (<year>2008</year>) <source>A Field Guide to Aquatic Insects of Rural Environments in Korea.</source> <publisher-name>National Institute of Agricultural Science and Technology</publisher-name>, <publisher-loc>RDA, Suwon</publisher-loc>, <size units="page">349 pp</size>. <comment>[In Korean]</comment></mixed-citation></ref><ref id="B8"><mixed-citation xmlns:xlink="http://www.w3.org/1999/xlink" xlink:type="simple"><person-group><name name-style="western"><surname>Cho</surname><given-names>YB</given-names></name><name name-style="western"><surname>Park</surname><given-names>SW</given-names></name></person-group> (<year>2010</year>) <article-title><tp:taxon-name><tp:taxon-name-part taxon-name-part-type="order">Coleoptera</tp:taxon-name-part></tp:taxon-name>.</article-title> In: <person-group><name name-style="western"><surname>Paek</surname><given-names>MK</given-names></name></person-group> (<role>Eds</role>) <source>Checklist of Korean Insects</source>. <publisher-name>Nature and Ecology</publisher-name>, <publisher-loc>Seoul</publisher-loc>, <fpage>83</fpage>–<lpage>157</lpage>.</mixed-citation></ref><ref id="B51"><mixed-citation xmlns:xlink="http://www.w3.org/1999/xlink" xlink:type="simple"><person-group><name name-style="western"><surname>Okamoto</surname><given-names>H</given-names></name></person-group> (<year>1924</year>) <article-title>The insect fauna of Quelpart Island (Saishiu-to).</article-title> <source>Bulletin of the Agricultural Experimental Station Chosen</source> <volume>1</volume>(<issue>2</issue>): <fpage>47</fpage>–<lpage>233</lpage>.</mixed-citation></ref><ref id="B56"><mixed-citation xmlns:xlink="http://www.w3.org/1999/xlink" xlink:type="simple"><person-group><name name-style="western"><surname>Takizawa</surname><given-names>M</given-names></name></person-group> (<year>1931</year>) <article-title>The <tp:taxon-name><tp:taxon-name-part taxon-name-part-type="family">Gyrinidae</tp:taxon-name-part></tp:taxon-name> of Japan.</article-title> <source><tp:taxon-name><tp:taxon-name-part taxon-name-part-type="class">Insecta</tp:taxon-name-part></tp:taxon-name> Matsumurana</source> <volume>6</volume>: <fpage>13</fpage>–<lpage>21</lpage>.</mixed-citation></ref><ref id="B58"><mixed-citation xmlns:xlink="http://www.w3.org/1999/xlink" xlink:type="simple"><person-group><name name-style="western"><surname>Yoshino</surname><given-names>T</given-names></name></person-group> (<year>1935</year>) <article-title>A list of <tp:taxon-name><tp:taxon-name-part taxon-name-part-type="order">Coleoptera</tp:taxon-name-part></tp:taxon-name> from Zenranando, Chosen, Part 1.</article-title> <source>Insect World</source> <volume>39</volume>(<issue>450</issue>): <fpage>13</fpage>–<lpage>17</lpage>.</mixed-citation></ref><ref id="B27"><mixed-citation xmlns:xlink="http://www.w3.org/1999/xlink" xlink:type="simple"><person-group><name name-style="western"><surname>Kusanagi</surname><given-names>T</given-names></name></person-group> (<year>1936</year>) <article-title>A list of <tp:taxon-name><tp:taxon-name-part taxon-name-part-type="order">Coleoptera</tp:taxon-name-part></tp:taxon-name> from Shikoku.</article-title> <source>The Entomological World</source> <volume>4</volume>(<issue>27</issue>): <fpage>297</fpage>–<lpage>329</lpage>.</mixed-citation></ref></ref-list></tp:taxon-treatment>
