# Supplementary material for: A taxonomic review of the Gyrinidae (Coleoptera) in Korea
Source: Zookeys. 2015 Jun 24;(509):87–107. doi: 10.3897/zookeys.509.9442 (PMC4493344; doi:10.3897/zookeys.509.9442)
Supplement: XML Treatment for Gyrinus [file zookeys.509.9442-treatment4.xml]

<!DOCTYPE tp:taxon-treatment
  PUBLIC "-//TaxonX//DTD Taxonomic Treatment Publishing DTD v0 20100105//EN" "tax-treatment-NSO.dtd">
<tp:taxon-treatment xmlns:tp="http://www.plazi.org/taxpub"><tp:treatment-meta><kwd-group><label>Taxon classification</label><kwd><named-content content-type="kingdom">Animalia</named-content></kwd><kwd><named-content content-type="order">Coleoptera</named-content></kwd><kwd><named-content content-type="family">Gyrinidae</named-content></kwd></kwd-group><mixed-citation publication-type="journal"><person-group><name><surname>Lee</surname><given-names>Dae-Hyun</given-names></name><name><surname>Ahn</surname><given-names>Kee-Jeong</given-names></name></person-group><article-title>A taxonomic review of the <tp:taxon-name><tp:taxon-name-part taxon-name-part-type="family">Gyrinidae</tp:taxon-name-part></tp:taxon-name> (<tp:taxon-name><tp:taxon-name-part taxon-name-part-type="order">Coleoptera</tp:taxon-name-part></tp:taxon-name>) in Korea</article-title><source>Zookeys</source><day>24</day><month>6</month><year>2015</year><volume>2015</volume><issue>509</issue><fpage>87</fpage><lpage>107</lpage><pub-id pub-id-type="doi">10.3897/zookeys.509.9442</pub-id></mixed-citation></tp:treatment-meta><tp:nomenclature><label>Genus</label><tp:taxon-name>
                            <tp:taxon-name-part taxon-name-part-type="genus">Gyrinus</tp:taxon-name-part>
                        </tp:taxon-name><tp:taxon-authority>Geoffroy, 1762</tp:taxon-authority><xref ref-type="fig" rid="F3">Figs 15–22</xref><!--PageBreak--><!--PageBreak--><tp:nomenclature-citation-list><tp:nomenclature-citation><tp:taxon-name><tp:taxon-name-part taxon-name-part-type="genus">Gyrinus</tp:taxon-name-part></tp:taxon-name><comment> Geoffroy, 1762: 194. Type species: <italic><tp:taxon-name><tp:taxon-name-part taxon-name-part-type="genus">Dytiscus</tp:taxon-name-part> <tp:taxon-name-part taxon-name-part-type="species">natator</tp:taxon-name-part></tp:taxon-name></italic> Linné, 1758.</comment></tp:nomenclature-citation></tp:nomenclature-citation-list></tp:nomenclature><tp:treatment-sec sec-type="Diagnosis"><title>Diagnosis.</title><p>Head (Fig. <xref ref-type="fig" rid="F3">15</xref>) about 3.0 times wider than long, with micro-reticulation. Frons with two rounded depression (arrows in Fig. <xref ref-type="fig" rid="F3">15</xref>). Antenna with 9 antennomeres, antennomere 2 rugous with sparse punctures, 9 with compact short setae on apico-lateral part. Clypealium with long setae on antero-lateral part. Galea 1-articled. Pronotum with transverse depression on median parts (arrow in Fig. <xref ref-type="fig" rid="F3">16</xref>), lateral parts rugous, anterior margin slightly sinuate, posterior margin slightly rounded, anterior angle acute, posterior angle acute. Elytron (Fig. <xref ref-type="fig" rid="F3">16</xref>) with 11 punctato-striae and with<!--PageBreak--><!--PageBreak-->out compact setae, apical margin rounded; subelytral suture present (arrow in Fig. <xref ref-type="fig" rid="F3">17</xref>); epipleura reached on lateral part of sternite VII, anterior part of epipleura rounded. Prosternum transverse; anterior margin slightly rounded (Fig. <xref ref-type="fig" rid="F3">18</xref>). Prosternal process (Fig. <xref ref-type="fig" rid="F3">18</xref>) linear-form, gradually broad at posterior part. Metaventrite (Fig. <xref ref-type="fig" rid="F3">19</xref>) elongated, diamond-shaped, flattened; anterior part very acute; lateral parts curved upwardly. Tergite VIII (Fig. <xref ref-type="fig" rid="F3">20</xref>) with compact long setae and posterior margin rounded. Sternites III–VII (Fig. <xref ref-type="fig" rid="F3">21</xref>) with weak depression on lateral part. Sternite VII (Fig. <xref ref-type="fig" rid="F3">21</xref>) with long setae on lateral margin. Sternite VIII (Fig. <xref ref-type="fig" rid="F3">22</xref>) with long setae on postero-lateral parts and posterior margin rounded.</p><fig id="F3" position="float" orientation="portrait"><label>Figures 15–22.</label><caption><p><bold>15–17, 19–22</bold> <italic><tp:taxon-name><tp:taxon-name-part taxon-name-part-type="genus">Gyrinus</tp:taxon-name-part> <tp:taxon-name-part taxon-name-part-type="species">japonicus</tp:taxon-name-part></tp:taxon-name></italic> <bold>18</bold> <italic><tp:taxon-name><tp:taxon-name-part taxon-name-part-type="genus">Gyrinus</tp:taxon-name-part> <tp:taxon-name-part taxon-name-part-type="species">gestori</tp:taxon-name-part></tp:taxon-name></italic> <bold>15</bold> head (dorsal aspect) <bold>16</bold> pronotum (dorsal aspect) <bold>17</bold> apical part of elytron (dorsal aspect) <bold>18</bold> prosternum (ventral aspect) <bold>19</bold> metaventrite (ventral aspect) <bold>20</bold> tergite VIII (dorsal aspect) <bold>21</bold> sternites IV–VII (ventral aspect) <bold>22</bold> sternite VIII (ventral aspect).</p></caption><graphic xmlns:xlink="http://www.w3.org/1999/xlink" xlink:href="zookeys-509-087-g003.jpg" position="float" orientation="portrait" xlink:type="simple" id="oo_45688.jpg"/></fig></tp:treatment-sec></tp:taxon-treatment>
