# Supplementary material for: A taxonomic review of the Gyrinidae (Coleoptera) in Korea
Source: Zookeys. 2015 Jun 24;(509):87–107. doi: 10.3897/zookeys.509.9442 (PMC4493344; doi:10.3897/zookeys.509.9442)
Supplement: XML Treatment for Gyrinus (s. str.) gestroi [file zookeys.509.9442-treatment6.xml]

<!DOCTYPE tp:taxon-treatment
  PUBLIC "-//TaxonX//DTD Taxonomic Treatment Publishing DTD v0 20100105//EN" "tax-treatment-NSO.dtd">
<tp:taxon-treatment xmlns:tp="http://www.plazi.org/taxpub"><tp:treatment-meta><kwd-group><label>Taxon classification</label><kwd><named-content content-type="kingdom">Animalia</named-content></kwd><kwd><named-content content-type="order">Coleoptera</named-content></kwd><kwd><named-content content-type="family">Gyrinidae</named-content></kwd></kwd-group><mixed-citation publication-type="journal"><person-group><name><surname>Lee</surname><given-names>Dae-Hyun</given-names></name><name><surname>Ahn</surname><given-names>Kee-Jeong</given-names></name></person-group><article-title>A taxonomic review of the <tp:taxon-name><tp:taxon-name-part taxon-name-part-type="family">Gyrinidae</tp:taxon-name-part></tp:taxon-name> (<tp:taxon-name><tp:taxon-name-part taxon-name-part-type="order">Coleoptera</tp:taxon-name-part></tp:taxon-name>) in Korea</article-title><source>Zookeys</source><day>24</day><month>6</month><year>2015</year><volume>2015</volume><issue>509</issue><fpage>87</fpage><lpage>107</lpage><pub-id pub-id-type="doi">10.3897/zookeys.509.9442</pub-id></mixed-citation></tp:treatment-meta><tp:nomenclature><tp:taxon-name>
                            <tp:taxon-name-part taxon-name-part-type="genus">Gyrinus</tp:taxon-name-part>
                            <tp:taxon-name-part taxon-name-part-type="sensu">(s. str.)</tp:taxon-name-part>
                            <tp:taxon-name-part taxon-name-part-type="species">gestroi</tp:taxon-name-part>
                        </tp:taxon-name><tp:taxon-authority>Régimbart, 1883</tp:taxon-authority><xref ref-type="fig" rid="F1">Figs 2</xref><xref ref-type="fig" rid="F3">, 18</xref><xref ref-type="fig" rid="F4">, 23–25</xref><xref ref-type="fig" rid="F6">, 44–46</xref><xref ref-type="fig" rid="F8">, 58</xref><tp:nomenclature-citation-list><tp:nomenclature-citation><tp:taxon-name><tp:taxon-name-part taxon-name-part-type="genus">Gyrinus</tp:taxon-name-part> <tp:taxon-name-part taxon-name-part-type="species">gestroi</tp:taxon-name-part></tp:taxon-name><comment> Régimbart, 1883: 165.</comment></tp:nomenclature-citation></tp:nomenclature-citation-list></tp:nomenclature><tp:treatment-sec sec-type="Specimens examined"><title>Specimens examined.</title><p><bold>SOUTH KOREA</bold>: Jeju Prov.: 1 ♂, Bukjeju-gun, Jocheon-eub, Gyorae-ri, 10.V.1974; 1 ♂ 1 ♀, same data as former except for, 27.VII.2005, DH Lee, pond; 3 ♂♂ 3 ♀♀, same data as former except for, Seonheul-ri, 11.VI.2005 (1 ♂, on slide); 1 ♂, same data as former except for, 28.VII.2005, SH Lee, (1 ♂, on slide); 2 ♂♂ 1 ♀, same data as former except for, 22.V.2006; 2 ♂♂ 2 ♀♀, same data as former except for, 25.IX.2008; 1 ♂, same data as former except for, 15.VI.2011 (1 ♂, on slide); 2 ♂♂ 2 ♀♀, Jeju-si, Ara-dong, Gwaneum-temple, 22.VII.1990, SH Lee; 1 ♀, same data as former except for, Jeju National University, 11.VII.1985; 1 ♂, Seoguipo-si, Pyoseon-eub, 10.VII.1985; 1 ♀, Seoguipo-si, Seoho-dong, 23.VII.1990, SH Lee, pond; 1 ♂, Seoguipo-si, Seongsan-eub, Ojo-ri, 24.VII.1990, SH Lee.</p></tp:treatment-sec><tp:treatment-sec sec-type="Published Korean records"><title>Published Korean records.</title><p><italic><tp:taxon-name><tp:taxon-name-part taxon-name-part-type="genus">Gyrinus</tp:taxon-name-part> <tp:taxon-name-part taxon-name-part-type="species">gestroi</tp:taxon-name-part></tp:taxon-name></italic>: <xref ref-type="bibr" rid="B28">Kwon and Suh (1986</xref>: 98); <xref ref-type="bibr" rid="B32">Lee et al. (1992</xref>: 54); <xref ref-type="bibr" rid="B25">Kim et al. (1994</xref>: 134); <xref ref-type="bibr" rid="B31">Lee (1995</xref>: 13); <xref ref-type="bibr" rid="B52">Park et al. (2008</xref>: 247); <xref ref-type="bibr" rid="B8">Cho and Park (2010</xref>: 95).</p></tp:treatment-sec><tp:treatment-sec sec-type="Diagnosis"><title>Diagnosis.</title><p>Length 4.5–5.5 mm. Ventral surface mostly black; ventral part of antennomere 2, mouthparts, prosternum, legs, posterior part of sternite VII, sternite VIII yellowish brown to brown; hypomera, epipleura dark brown. Ligula with a row of sparse spines on antero-medial part. Anterior margin of mesoventrite rounded, posterior margin bifid with very deep pit (arrow in Fig. <xref ref-type="fig" rid="F4">23</xref>), large groove present on postero-medial and antero-lateral parts. Metepisternum with a deep pit (arrow in Fig. <xref ref-type="fig" rid="F4">24</xref>), oval groove present on anterior part. Sternite II with deep pit (arrow in Fig. <xref ref-type="fig" rid="F4">25</xref>), transverse groove on anterior part. Median lobe of aedeagus (Figs <xref ref-type="fig" rid="F6">44–46</xref>) nearly parallel-sided at middle to apex, slightly shorter than paramere; apical margin rounded; sperm-groove as in Fig. <xref ref-type="fig" rid="F6">45</xref>. Paramere (Figs <xref ref-type="fig" rid="F6">44</xref>, <xref ref-type="fig" rid="F6">46</xref>) broader than median lobe; apical margin broadly rounded.</p></tp:treatment-sec><tp:treatment-sec sec-type="Distribution"><title>Distribution.</title><p>Korea, Japan (<xref ref-type="bibr" rid="B39">Mazzoldi 2003</xref>).</p></tp:treatment-sec><tp:treatment-sec sec-type="Habitat"><title>Habitat.</title><p>All specimens were collected in ponds with plentiful vegetation in Jeju-do Island. They are frequently found together with <italic><tp:taxon-name><tp:taxon-name-part taxon-name-part-type="genus">Dineutus</tp:taxon-name-part> <tp:taxon-name-part taxon-name-part-type="species">orientalis</tp:taxon-name-part></tp:taxon-name></italic> or <italic><tp:taxon-name><tp:taxon-name-part taxon-name-part-type="genus">Gyrinus</tp:taxon-name-part> <tp:taxon-name-part taxon-name-part-type="species">japonicus</tp:taxon-name-part></tp:taxon-name></italic>.</p></tp:treatment-sec><tp:treatment-sec><!--Section generated to contain objects referenced in tp:taxon-treatment.--><fig id="F1" position="float" orientation="portrait"><label>Figures 1–6.</label><caption><p>Habitus. <bold>1</bold> <italic><tp:taxon-name><tp:taxon-name-part taxon-name-part-type="genus">Dineutus</tp:taxon-name-part> <tp:taxon-name-part taxon-name-part-type="species">orientalis</tp:taxon-name-part></tp:taxon-name></italic>, 9.0 mm <bold>2</bold> <italic><tp:taxon-name><tp:taxon-name-part taxon-name-part-type="genus">Gyrinus</tp:taxon-name-part> <tp:taxon-name-part taxon-name-part-type="species">gestroi</tp:taxon-name-part></tp:taxon-name></italic>, 4.8 mm <bold>3</bold> <italic><tp:taxon-name><tp:taxon-name-part taxon-name-part-type="genus">Gyrinus</tp:taxon-name-part> <tp:taxon-name-part taxon-name-part-type="species">japonicus</tp:taxon-name-part></tp:taxon-name></italic>, 7.0 mm <bold>4</bold> <italic><tp:taxon-name><tp:taxon-name-part taxon-name-part-type="genus">Gyrinus</tp:taxon-name-part> <tp:taxon-name-part taxon-name-part-type="species">pullatus</tp:taxon-name-part></tp:taxon-name></italic>, 6.0 mm <bold>5</bold> <italic><tp:taxon-name><tp:taxon-name-part taxon-name-part-type="genus">Orectochilus</tp:taxon-name-part> <tp:taxon-name-part taxon-name-part-type="species">punctipennis</tp:taxon-name-part></tp:taxon-name></italic>, 6.5 mm <bold>6</bold> <italic><tp:taxon-name><tp:taxon-name-part taxon-name-part-type="genus">Orectochilus</tp:taxon-name-part> <tp:taxon-name-part taxon-name-part-type="species">villosus</tp:taxon-name-part></tp:taxon-name></italic>, 5.7 mm.</p></caption><graphic xmlns:xlink="http://www.w3.org/1999/xlink" xlink:href="zookeys-509-087-g001.jpg" position="float" orientation="portrait" xlink:type="simple" id="oo_45686.jpg"/></fig><fig id="F3" position="float" orientation="portrait"><label>Figures 15–22.</label><caption><p><bold>15–17, 19–22</bold> <italic><tp:taxon-name><tp:taxon-name-part taxon-name-part-type="genus">Gyrinus</tp:taxon-name-part> <tp:taxon-name-part taxon-name-part-type="species">japonicus</tp:taxon-name-part></tp:taxon-name></italic> <bold>18</bold> <italic><tp:taxon-name><tp:taxon-name-part taxon-name-part-type="genus">Gyrinus</tp:taxon-name-part> <tp:taxon-name-part taxon-name-part-type="species">gestori</tp:taxon-name-part></tp:taxon-name></italic> <bold>15</bold> head (dorsal aspect) <bold>16</bold> pronotum (dorsal aspect) <bold>17</bold> apical part of elytron (dorsal aspect) <bold>18</bold> prosternum (ventral aspect) <bold>19</bold> metaventrite (ventral aspect) <bold>20</bold> tergite VIII (dorsal aspect) <bold>21</bold> sternites IV–VII (ventral aspect) <bold>22</bold> sternite VIII (ventral aspect).</p></caption><graphic xmlns:xlink="http://www.w3.org/1999/xlink" xlink:href="zookeys-509-087-g003.jpg" position="float" orientation="portrait" xlink:type="simple" id="oo_45688.jpg"/></fig><fig id="F4" position="float" orientation="portrait"><label>Figures 23–31.</label><caption><p><bold>23–25</bold> <italic><tp:taxon-name><tp:taxon-name-part taxon-name-part-type="genus">Gyrinus</tp:taxon-name-part> <tp:taxon-name-part taxon-name-part-type="species">gestroi</tp:taxon-name-part></tp:taxon-name></italic> <bold>26–28</bold> <italic><tp:taxon-name><tp:taxon-name-part taxon-name-part-type="genus">Gyrinus</tp:taxon-name-part> <tp:taxon-name-part taxon-name-part-type="species">japonicus</tp:taxon-name-part></tp:taxon-name></italic> <bold>29–31</bold> <italic><tp:taxon-name><tp:taxon-name-part taxon-name-part-type="genus">Gyrinus</tp:taxon-name-part> <tp:taxon-name-part taxon-name-part-type="species">pullatus</tp:taxon-name-part></tp:taxon-name></italic> <bold>23</bold> mesoventrite (ventral aspect) <bold>24</bold> metepisternum (ventral aspect) <bold>25</bold> sternite II (ventral aspect) <bold>26</bold> mesoventrite (ventral aspect) <bold>27</bold> metepisternum (ventral aspect) <bold>28</bold> sternite II (ventral aspect) <bold>29</bold> mesoventrite (ventral aspect) <bold>30</bold> metepisternum (ventral aspect) <bold>31</bold> sternite II (ventral aspect).</p></caption><graphic xmlns:xlink="http://www.w3.org/1999/xlink" xlink:href="zookeys-509-087-g004.jpg" position="float" orientation="portrait" xlink:type="simple" id="oo_45689.jpg"/></fig><fig id="F6" position="float" orientation="portrait"><label>Figures 41–55.</label><caption><p>Aedeagus <bold>41–43</bold> <italic><tp:taxon-name><tp:taxon-name-part taxon-name-part-type="genus">Dineutus</tp:taxon-name-part> <tp:taxon-name-part taxon-name-part-type="species">orientalis</tp:taxon-name-part></tp:taxon-name></italic> <bold>44–46</bold> <italic><tp:taxon-name><tp:taxon-name-part taxon-name-part-type="genus">Gyrinus</tp:taxon-name-part> <tp:taxon-name-part taxon-name-part-type="species">gestroi</tp:taxon-name-part></tp:taxon-name></italic> <bold>47–49</bold> <italic><tp:taxon-name><tp:taxon-name-part taxon-name-part-type="genus">Gyrinus</tp:taxon-name-part> <tp:taxon-name-part taxon-name-part-type="species">japonicus</tp:taxon-name-part></tp:taxon-name></italic> <bold>50–52</bold> <italic><tp:taxon-name><tp:taxon-name-part taxon-name-part-type="genus">Gyrinus</tp:taxon-name-part> <tp:taxon-name-part taxon-name-part-type="species">pullatus</tp:taxon-name-part></tp:taxon-name></italic> <bold>53–55</bold> <italic><tp:taxon-name><tp:taxon-name-part taxon-name-part-type="genus">Orectochilus</tp:taxon-name-part> <tp:taxon-name-part taxon-name-part-type="species">villosus</tp:taxon-name-part></tp:taxon-name></italic> <bold>41</bold> dorsal aspect <bold>42</bold> median lobe (dorsal aspect) <bold>43</bold> ventral aspect <bold>44</bold> dorsal aspect <bold>45</bold> median lobe (dorsal aspect) <bold>46</bold> ventral aspect <bold>47</bold> dorsal aspect <bold>48</bold> median lobe (dorsal aspect) <bold>49</bold> ventral aspect <bold>50</bold> dorsal aspect <bold>51</bold> median lobe (dorsal aspect) <bold>52</bold> ventral aspect <bold>53</bold> dorsal aspect <bold>54</bold> median lobe (dorsal aspect) <bold>55</bold> ventral aspect.</p></caption><graphic xmlns:xlink="http://www.w3.org/1999/xlink" xlink:href="zookeys-509-087-g006.jpg" position="float" orientation="portrait" xlink:type="simple" id="oo_45691.jpg"/></fig><fig id="F8" position="float" orientation="portrait"><label>Figures 58–59.</label><caption><p>Distribution maps. <bold>58</bold> <italic><tp:taxon-name><tp:taxon-name-part taxon-name-part-type="genus">Gyrinus</tp:taxon-name-part> <tp:taxon-name-part taxon-name-part-type="species">japonicus</tp:taxon-name-part></tp:taxon-name></italic> (circle), <italic><tp:taxon-name><tp:taxon-name-part taxon-name-part-type="genus">Gyrinus</tp:taxon-name-part> <tp:taxon-name-part taxon-name-part-type="species">gestroi</tp:taxon-name-part></tp:taxon-name></italic> (triangle), <italic><tp:taxon-name><tp:taxon-name-part taxon-name-part-type="genus">Gyrinus</tp:taxon-name-part> <tp:taxon-name-part taxon-name-part-type="species">pullatus</tp:taxon-name-part></tp:taxon-name></italic> (square) <bold>59</bold> <italic><tp:taxon-name><tp:taxon-name-part taxon-name-part-type="genus">Dineutus</tp:taxon-name-part> <tp:taxon-name-part taxon-name-part-type="species">orientalis</tp:taxon-name-part></tp:taxon-name></italic> (circle), <italic><tp:taxon-name><tp:taxon-name-part taxon-name-part-type="genus">Orectochilus</tp:taxon-name-part> <tp:taxon-name-part taxon-name-part-type="species">punctipennis</tp:taxon-name-part></tp:taxon-name></italic> (triangle), <italic><tp:taxon-name><tp:taxon-name-part taxon-name-part-type="genus">Orectochilus</tp:taxon-name-part> <tp:taxon-name-part taxon-name-part-type="species">villosus</tp:taxon-name-part></tp:taxon-name></italic> (square).</p></caption><graphic xmlns:xlink="http://www.w3.org/1999/xlink" xlink:href="zookeys-509-087-g008.jpg" position="float" orientation="portrait" xlink:type="simple" id="oo_45693.jpg"/></fig></tp:treatment-sec><ref-list><ref id="B28"><mixed-citation xmlns:xlink="http://www.w3.org/1999/xlink" xlink:type="simple"><person-group><name name-style="western"><surname>Kwon</surname><given-names>YJ</given-names></name><name name-style="western"><surname>Suh</surname><given-names>SJ</given-names></name></person-group> (<year>1986</year>) <article-title>Check list of Water Beetles from Korea.</article-title> <source><tp:taxon-name><tp:taxon-name-part taxon-name-part-type="class">Insecta</tp:taxon-name-part></tp:taxon-name> Koreana</source> <volume>6</volume>: <fpage>91</fpage>–<lpage>113</lpage>.</mixed-citation></ref><ref id="B32"><mixed-citation xmlns:xlink="http://www.w3.org/1999/xlink" xlink:type="simple"><person-group><name name-style="western"><surname>Lee</surname><given-names>SH</given-names></name><name name-style="western"><surname>Cho</surname><given-names>YB</given-names></name><name name-style="western"><surname>Lee</surname><given-names>CE</given-names></name></person-group> (<year>1992</year>) <article-title>The water beetles of Quelpart Island (<tp:taxon-name><tp:taxon-name-part taxon-name-part-type="order">Coleoptera</tp:taxon-name-part></tp:taxon-name>).</article-title> <source>Nature and Life</source> <volume>22</volume>(<issue>2</issue>): <fpage>45</fpage>–<lpage>60</lpage>. [In Korean]</mixed-citation></ref><ref id="B25"><mixed-citation xmlns:xlink="http://www.w3.org/1999/xlink" xlink:type="simple"><person-group><name name-style="western"><surname>Kim</surname><given-names>JI</given-names></name><name name-style="western"><surname>Kwon</surname><given-names>YJ</given-names></name><name name-style="western"><surname>Paek</surname><given-names>JC</given-names></name><name name-style="western"><surname>Lee</surname><given-names>SM</given-names></name><name name-style="western"><surname>An</surname><given-names>SR</given-names></name><name name-style="western"><surname>Park</surname><given-names>HC</given-names></name><name name-style="western"><surname>Chu</surname><given-names>HY</given-names></name></person-group> (<year>1994</year>) <article-title>Order 23. <tp:taxon-name><tp:taxon-name-part taxon-name-part-type="order">Coleoptera</tp:taxon-name-part></tp:taxon-name>.</article-title> In: <institution xlink:type="simple">The Entomological Society of Korea and Korean Society of Applied Entomology</institution> (<role>Eds</role>) <source>Check List of Insects from Korea</source>. <publisher-name>Kon-Kuk University Press</publisher-name>, <publisher-loc>Seoul</publisher-loc>, <fpage>117</fpage>–<lpage>214</lpage>.</mixed-citation></ref><ref id="B31"><mixed-citation xmlns:xlink="http://www.w3.org/1999/xlink" xlink:type="simple"><person-group><name name-style="western"><surname>Lee</surname><given-names>SH</given-names></name></person-group> (<year>1995</year>) <article-title>Water beetles of Bulyeong valley.</article-title> <source>Corentomon</source> <volume>6</volume>(<issue>1</issue>): <fpage>11</fpage>–<lpage>16</lpage>. <comment>[In Korean]</comment></mixed-citation></ref><ref id="B52"><mixed-citation xmlns:xlink="http://www.w3.org/1999/xlink" xlink:type="simple"><person-group><name name-style="western"><surname>Park</surname><given-names>HC</given-names></name><name name-style="western"><surname>Sim</surname><given-names>HS</given-names></name><name name-style="western"><surname>Hwang</surname><given-names>JH</given-names></name><name name-style="western"><surname>Kang</surname><given-names>TH</given-names></name><name name-style="western"><surname>Lee</surname><given-names>HA</given-names></name><name name-style="western"><surname>Lee</surname><given-names>YB</given-names></name><name name-style="western"><surname>Km</surname><given-names>MA</given-names></name><name name-style="western"><surname>Kim</surname><given-names>JG</given-names></name><name name-style="western"><surname>Hong</surname><given-names>SJ</given-names></name><name name-style="western"><surname>Seol</surname><given-names>KY</given-names></name><name name-style="western"><surname>Kim</surname><given-names>N</given-names></name><name name-style="western"><surname>Kim</surname><given-names>SH</given-names></name><name name-style="western"><surname>Ahn</surname><given-names>NH</given-names></name><name name-style="western"><surname>Oh</surname><given-names>CK</given-names></name></person-group> (<year>2008</year>) <source>A Field Guide to Aquatic Insects of Rural Environments in Korea.</source> <publisher-name>National Institute of Agricultural Science and Technology</publisher-name>, <publisher-loc>RDA, Suwon</publisher-loc>, <size units="page">349 pp</size>. <comment>[In Korean]</comment></mixed-citation></ref><ref id="B8"><mixed-citation xmlns:xlink="http://www.w3.org/1999/xlink" xlink:type="simple"><person-group><name name-style="western"><surname>Cho</surname><given-names>YB</given-names></name><name name-style="western"><surname>Park</surname><given-names>SW</given-names></name></person-group> (<year>2010</year>) <article-title><tp:taxon-name><tp:taxon-name-part taxon-name-part-type="order">Coleoptera</tp:taxon-name-part></tp:taxon-name>.</article-title> In: <person-group><name name-style="western"><surname>Paek</surname><given-names>MK</given-names></name></person-group> (<role>Eds</role>) <source>Checklist of Korean Insects</source>. <publisher-name>Nature and Ecology</publisher-name>, <publisher-loc>Seoul</publisher-loc>, <fpage>83</fpage>–<lpage>157</lpage>.</mixed-citation></ref><ref id="B39"><mixed-citation xmlns:xlink="http://www.w3.org/1999/xlink" xlink:type="simple"><person-group><name name-style="western"><surname>Mazzoldi</surname><given-names>P</given-names></name></person-group> (<year>2003</year>) <article-title>Family <tp:taxon-name><tp:taxon-name-part taxon-name-part-type="family">Gyrinidae</tp:taxon-name-part></tp:taxon-name>.</article-title> In: <person-group><name name-style="western"><surname>Löbl</surname></name><name name-style="western"><surname>Smetana</surname></name></person-group> (<role>Eds</role>) <source>Catalogue of Palaearctic <tp:taxon-name><tp:taxon-name-part taxon-name-part-type="order">Coleoptera</tp:taxon-name-part></tp:taxon-name>, Volume 1, Achostemata, <tp:taxon-name><tp:taxon-name-part taxon-name-part-type="suborder">Myxophaga</tp:taxon-name-part></tp:taxon-name>, <tp:taxon-name><tp:taxon-name-part taxon-name-part-type="suborder">Adephaga</tp:taxon-name-part></tp:taxon-name></source>. <publisher-name>Apollo books</publisher-name>, <publisher-loc>Stenstrup</publisher-loc>, <fpage>26</fpage>–<lpage>30</lpage>.</mixed-citation></ref></ref-list></tp:taxon-treatment>
