# Supplementary material for: A taxonomic review of the Gyrinidae (Coleoptera) in Korea
Source: Zookeys. 2015 Jun 24;(509):87–107. doi: 10.3897/zookeys.509.9442 (PMC4493344; doi:10.3897/zookeys.509.9442)
Supplement: XML Treatment for Gyrinus (s. str.) japonicus [file zookeys.509.9442-treatment7.xml]

<!DOCTYPE tp:taxon-treatment
  PUBLIC "-//TaxonX//DTD Taxonomic Treatment Publishing DTD v0 20100105//EN" "tax-treatment-NSO.dtd">
<tp:taxon-treatment xmlns:tp="http://www.plazi.org/taxpub"><tp:treatment-meta><kwd-group><label>Taxon classification</label><kwd><named-content content-type="kingdom">Animalia</named-content></kwd><kwd><named-content content-type="order">Coleoptera</named-content></kwd><kwd><named-content content-type="family">Gyrinidae</named-content></kwd></kwd-group><mixed-citation publication-type="journal"><person-group><name><surname>Lee</surname><given-names>Dae-Hyun</given-names></name><name><surname>Ahn</surname><given-names>Kee-Jeong</given-names></name></person-group><article-title>A taxonomic review of the <tp:taxon-name><tp:taxon-name-part taxon-name-part-type="family">Gyrinidae</tp:taxon-name-part></tp:taxon-name> (<tp:taxon-name><tp:taxon-name-part taxon-name-part-type="order">Coleoptera</tp:taxon-name-part></tp:taxon-name>) in Korea</article-title><source>Zookeys</source><day>24</day><month>6</month><year>2015</year><volume>2015</volume><issue>509</issue><fpage>87</fpage><lpage>107</lpage><pub-id pub-id-type="doi">10.3897/zookeys.509.9442</pub-id></mixed-citation></tp:treatment-meta><tp:nomenclature><tp:taxon-name>
                            <tp:taxon-name-part taxon-name-part-type="genus">Gyrinus</tp:taxon-name-part>
                            <tp:taxon-name-part taxon-name-part-type="sensu">(s. str.)</tp:taxon-name-part>
                            <tp:taxon-name-part taxon-name-part-type="species">japonicus</tp:taxon-name-part>
                        </tp:taxon-name><tp:taxon-authority>Sharp, 1873</tp:taxon-authority><xref ref-type="fig" rid="F1">Figs 3</xref><xref ref-type="fig" rid="F3">, 15–17</xref><xref ref-type="fig" rid="F3">, 19–22</xref><xref ref-type="fig" rid="F4">, 26–28</xref><xref ref-type="fig" rid="F6">, 47–49</xref><xref ref-type="fig" rid="F8">, 58</xref><tp:nomenclature-citation-list><tp:nomenclature-citation><tp:taxon-name><tp:taxon-name-part taxon-name-part-type="genus">Gyrinus</tp:taxon-name-part> <tp:taxon-name-part taxon-name-part-type="species">japonicus</tp:taxon-name-part></tp:taxon-name><comment> Sharp, 1873: 55.</comment></tp:nomenclature-citation><tp:nomenclature-citation><tp:taxon-name><tp:taxon-name-part taxon-name-part-type="genus">Gyrinus</tp:taxon-name-part> (<tp:taxon-name-part taxon-name-part-type="subgenus">Gyrinus</tp:taxon-name-part>) <tp:taxon-name-part taxon-name-part-type="species">japonicus</tp:taxon-name-part></tp:taxon-name><comment>: <xref ref-type="bibr" rid="B4">Cheo (1934</xref>: 210).</comment></tp:nomenclature-citation><tp:nomenclature-citation><tp:taxon-name><tp:taxon-name-part taxon-name-part-type="genus">Gyrinus</tp:taxon-name-part> <tp:taxon-name-part taxon-name-part-type="species">japonicus</tp:taxon-name-part> <tp:taxon-name-part taxon-name-part-type="subspecies">francki</tp:taxon-name-part></tp:taxon-name><comment> Zaitzev, 1953: 355. Synonymized by <xref ref-type="bibr" rid="B39">Mazzoldi (2003</xref>: 27).</comment></tp:nomenclature-citation></tp:nomenclature-citation-list></tp:nomenclature><tp:treatment-sec sec-type="Type specimens examined"><title>Type specimens examined.</title><p>Syntypes: 1 ♂ 1 ♀ (NHM), with labels as follows: “<italic><tp:taxon-name><tp:taxon-name-part taxon-name-part-type="genus">Gyrinus</tp:taxon-name-part> <tp:taxon-name-part taxon-name-part-type="species">japonicus</tp:taxon-name-part></tp:taxon-name></italic> Types D. S. Yokohama. Lewis, Type, Sharp Coll. 1905–313., Japan. G. Lewis.”.</p></tp:treatment-sec><tp:treatment-sec sec-type="Additional material examined"><title>Additional material examined.</title><p><bold>NORTH KOREA</bold>: 6 ♂♂ 9 ♀♀, Pyongyang-city, Around Pyongyang-Hotel, Near Daedong-River, 15 vii 2008, Changdo Han; 16 ♂♂ 13 ♀♀, Pyongyang-city, Mt. Daesong-San, 24.VI.2009, Changdo Han. <bold>SOUTH KOREA</bold>: Chungbuk Prov.: 1 ♂, Yeongdong-gun, Yongsan-myeon, Sinhang-ri, 9.V.2009, SH Lee, pond; Chungnam Prov.: 1 ♂, Daejeon-si, Yusong-gu, Gyesan-dong, Sutonggol, 11.VII.1999, KJ Ahn, valley; 8 ♂♂ 12 ♀♀, Gongju-si, Banpo-myeon, Hakbong-ri, Mt. Gyeoryongsan, 25.VII.1992, SH Lee; 2 ♀♀, Yesan-gun, Deoksan-myeon, Sacheon-ri, Surak-temple, 26.VII.1995, SH Lee; Gangwon Prov.: 7 ♂♂ 6 ♀♀, Samcheok-si, Geundeok-myeon, Hamaengbang-ri, Chodang-reservoir, 7.IX.1990; Gyeongbuk Prov.: 1 ♀, Daegu-si, Buk-gu, Baekan-dong, 4.VI.1985; 13 ♂♂ 12 ♀♀, Gumi-si, Haepyeong-myeon, Songgok-ri, Dori-temple, 5.VIII.1994, SH Lee; 1 ♀, Gumi-si, Okgye-dong, 18.VI.1990, SH Lee; 1 ♂, Gunwi-gun, Hyoryeong-myeon, Gogok-ri, 6.VI.2010, SH Lee, pond; 4 ♂♂ 6 ♀♀, Gyeongju-si, Geoncheon-eub, Sinpyeong-ri, 28.V.1993, SH Lee; 1 ♀, Gyeo<!--PageBreak-->ngju-si, Jinhyeon-dong, Bulguk-temple, 23.VI.1991, SH Lee; 6 ♂♂ 6 ♀♀, Gyeongju-si, Naenam-myeon, Yongjang-ri, Hawgok-pond, 25.IV.1994, SH Lee, pond; 1 ♀, Kimcheon-si, Buhang-myeon, Daeya-ri, 29.VIII.2011, DH Lee, SW Jung, mountain stream; 36 ♂ 38 ♀♀, Pohang-si, Buk-gu, Jukjang-myeon, Duma-ri, 1.X.1989, SH Lee; 1 ♂ 2 ♀♀, Pohang-si, Gigye-myeon, Hwabong-ri, 5.IV.1993, SH Lee, pond; 1♂1♀, Sangju-si, Jungdong-myeon, Osang-ri, 18.VI.1990, SH Lee, pond; 1 ♂ 3 ♀♀, Uljin-gun, Seo-myeon, Wangpi-ri, 23.IV.1994, SH Lee, stream; 1 ♂, Ulsan-si, Ulju-gun, Samnam-myeon, Gacheon-ri 30.VI.2003, YB Cho, MJ Jeon, DH Lee, mountain stream (1 ♂, on slide); 8 ♂♂ 8 ♀♀, Yeongdeok-gun, Yeonghae-myeon, Myogok-ri, 6.VI.1994, SH Lee, pond; Gyeonggi Prov.: 1 ♂ 1 ♀, Anseong-si, 10.IX.1977, DW Oh; 1 ♀, Pocheon-si, Byeolnae-myeon, Yongam-ri, Mt. Yongamsan [= Sori-bong], 16.VII.1992, SH Lee; 1 ♀, Seoul-si, Gangbuk-gu, Ui-dong, Sogui-stream, 23.VI.2007, JG Lee, valley; 1 ♂, Yongin-si, Suji-gu, Sinbong-dong, 19.VII.1988, JH Lee; Gyeongnam Prov.: 1 ♂, Busan-si, Seo-gu, Ulmang-dong, 26.IV.2009, SH Lee; 1 ♂, Goseong-gun, Gaecheon-myeon, <!--PageBreak-->Bukpyeong-ri, 13.VIII.1995, SH Lee; 2 ♀♀, Euiryeong-gun, Yongdeok-myeon, Imok-ri, Deokam-pond, 18.V.2009, SH Lee, pond; 2 ♂♂ 5 ♀♀, Geoje-si, Geoje-myeon, Seosang-ri, Geoje-reservoir, 28.VII.2009, SH Lee, reservoir; 2 ♂♂, Habcheon-gun, Samga-myeon, Eojeon-ri, 8.V.2009, SH Lee, pond; 1 ♀, Hamyang-gun, Aneui-myeon, Sangwon-ri, Yongchu-temple, 16.VII.1985; 5 ♂♂ 2 ♀♀, Sacheon-si, Gonmyeong-myeon, Yongsan-ri, Dasol-temple, 14.VIII.1995, SH Lee; 1 ♂ 2 ♀♀, Sacheon-si, Sanan-myeon, 13.VIII.1995, SH Lee; 1 ♂, Sancheong-gun, Sancheong-eub, Jeonggok-ri, Jipum-church, 8.V.2009, SH Lee; Jeju Prov.: 1 ♂, Bukjeju-gun, Jocheon-eub, Gyorae-ri, 18.VIII.1992; 4 ♂♂ 3 ♀♀, Jeju-si, Ara-dong, Gwaneum-temple, 22.VII.1990, SH Lee (1 ♂, on slide); 1 ♂, Jeju-si, Hangyeong-myeon, Yongsu-ri, 17.VII.1992, SH Lee; Jeonbuk Prov.: 20 ♂♂ 27 ♀♀, Jeongeub-si, Naejang-dong, Mt. Naejangsan, 4.VIII.1990, SH Lee; 2 ♂♂ 2 ♀♀, Namwon-si, Sandong-myeon, Daesang-ri, Guijeong-temple, 28.VII.2008, DH Lee, pond; 6 ♂♂ 6 ♀♀, Namwon-si, Sannnae-myeon, Ibseok-ri, Silsang-temple, 12.VI.2008, DH Lee, pond (1 ♂, on slide); 1 ♀, Namwon-si, Unbong-eub, Maeyo-ri, 9.V.2009, SH Lee; Jeonnam Prov.: 2 ♂♂ 1♀, Haenam-gun, Songji-myeon, Geumgang-ri, 27.VII.2010, SH Lee, pond; 1 ♂, Gurye-gun, Gurye-eub, Sinseong-ri, Si-dong, 18.VI.2003, CH Park; 1 ♂, Janseong-gun, Bukha-myeon, Sinseong-ri, Mt. Naejangsan, 2.IV.2010, JC Jeong (1 ♂, on slide).</p></tp:treatment-sec><tp:treatment-sec sec-type="Published Korean records"><title>Published Korean records.</title><p><italic><tp:taxon-name><tp:taxon-name-part taxon-name-part-type="genus">Gyrinus</tp:taxon-name-part> <tp:taxon-name-part taxon-name-part-type="species">japonicus</tp:taxon-name-part></tp:taxon-name></italic>: <xref ref-type="bibr" rid="B26">Kolbe (1886</xref>: 179); <xref ref-type="bibr" rid="B56">Takizawa (1931</xref>: 18); <xref ref-type="bibr" rid="B20">Kamiya (1936</xref>: 20); <xref ref-type="bibr" rid="B41">Mochizuki and Tsunekawa (1937</xref>: 78) <xref ref-type="bibr" rid="B43">Mochizuki and Matsui (1939</xref>: 55); <xref ref-type="bibr" rid="B18">Ishii (1940</xref>: 43); <xref ref-type="bibr" rid="B5">Cho (1957</xref>: 201); <xref ref-type="bibr" rid="B7">Cho (1969</xref>: 191); <xref ref-type="bibr" rid="B22">Kim and Nam (1982</xref>: 25); <xref ref-type="bibr" rid="B33">Lee et al. (1985</xref>: 402); <xref ref-type="bibr" rid="B57">Yoon (1988</xref>: 616); <xref ref-type="bibr" rid="B24">Kim and Lee (1991</xref>: 65); <xref ref-type="bibr" rid="B32">Lee et al. (1992</xref>; 52); <xref ref-type="bibr" rid="B30">Lee (1994</xref>: 15); <xref ref-type="bibr" rid="B31">Lee (1995</xref>: 13); <xref ref-type="bibr" rid="B38">Mazzoldi (1995</xref>: 158); <xref ref-type="bibr" rid="B46">Nilsson et al. (2001</xref>: 29); <xref ref-type="bibr" rid="B16">Hua (2002</xref>: 41); <xref ref-type="bibr" rid="B39">Mazzoldi (2003</xref>: 27). <italic><tp:taxon-name><tp:taxon-name-part taxon-name-part-type="genus">Gyrinus</tp:taxon-name-part> <tp:taxon-name-part taxon-name-part-type="species">japonicus</tp:taxon-name-part> <tp:taxon-name-part taxon-name-part-type="subspecies">franki</tp:taxon-name-part></tp:taxon-name></italic> (synonym): <xref ref-type="bibr" rid="B28">Kwon and Suh (1986</xref>: 98); <xref ref-type="bibr" rid="B25">Kim et al. (1994</xref>: 134); <xref ref-type="bibr" rid="B23">Kim (1995</xref>: 132); <xref ref-type="bibr" rid="B12">Han et al. (2007</xref>: 271); <xref ref-type="bibr" rid="B13">Han et al. (2008</xref>: 259); <xref ref-type="bibr" rid="B8">Cho and Park (2010</xref>: 95).</p></tp:treatment-sec><tp:treatment-sec sec-type="Diagnosis"><title>Diagnosis.</title><p>Length 6.5–8.5 mm. Ventral surface mostly black; mouthparts, prosternum, legs, sternite VIII brown to reddish brown; hypomera, epipleura dark brown. Ligula with a row of compact spines on antero-medial part. Anterior margin of mesoventrite acute and posterior margin bifid; shallow pit (arrow in Fig. <xref ref-type="fig" rid="F4">26</xref>) and vertical plica present on postero-medial part; shallow plica present on antero-lateral parts. Metepisternum with a pit (arrow in Fig. <xref ref-type="fig" rid="F4">27</xref>) and shallow groove on anterior part. Sternite II with small pit and transverse plica on anterior part (arrow in Fig. <xref ref-type="fig" rid="F4">28</xref>). Median lobe of aedeagus (Figs <xref ref-type="fig" rid="F6">47–49</xref>) parallel-sided at middle to apex, shorter than paramere, narrowest at middle; apical margin nearly straight; sperm-groove as in Fig. <xref ref-type="fig" rid="F6">48</xref>. Paramere as in Figs <xref ref-type="fig" rid="F6">47</xref> and <xref ref-type="fig" rid="F6">49</xref>.</p></tp:treatment-sec><tp:treatment-sec sec-type="Distribution"><title>Distribution.</title><p>Korea, China (Northeast Territory), Japan, Russia (Far East) (<xref ref-type="bibr" rid="B39">Mazzoldi 2003</xref>).</p></tp:treatment-sec><tp:treatment-sec sec-type="Habitat"><title>Habitat.</title><p>Specimens were collected in ponds with plentiful vegetation and low water temperature. In summer, we often found that a large number of individuals gathered whirling on surface of water.</p><!--PageBreak--></tp:treatment-sec><tp:treatment-sec><!--Section generated to contain objects referenced in tp:taxon-treatment.--><fig id="F1" position="float" orientation="portrait"><label>Figures 1–6.</label><caption><p>Habitus. <bold>1</bold> <italic><tp:taxon-name><tp:taxon-name-part taxon-name-part-type="genus">Dineutus</tp:taxon-name-part> <tp:taxon-name-part taxon-name-part-type="species">orientalis</tp:taxon-name-part></tp:taxon-name></italic>, 9.0 mm <bold>2</bold> <italic><tp:taxon-name><tp:taxon-name-part taxon-name-part-type="genus">Gyrinus</tp:taxon-name-part> <tp:taxon-name-part taxon-name-part-type="species">gestroi</tp:taxon-name-part></tp:taxon-name></italic>, 4.8 mm <bold>3</bold> <italic><tp:taxon-name><tp:taxon-name-part taxon-name-part-type="genus">Gyrinus</tp:taxon-name-part> <tp:taxon-name-part taxon-name-part-type="species">japonicus</tp:taxon-name-part></tp:taxon-name></italic>, 7.0 mm <bold>4</bold> <italic><tp:taxon-name><tp:taxon-name-part taxon-name-part-type="genus">Gyrinus</tp:taxon-name-part> <tp:taxon-name-part taxon-name-part-type="species">pullatus</tp:taxon-name-part></tp:taxon-name></italic>, 6.0 mm <bold>5</bold> <italic><tp:taxon-name><tp:taxon-name-part taxon-name-part-type="genus">Orectochilus</tp:taxon-name-part> <tp:taxon-name-part taxon-name-part-type="species">punctipennis</tp:taxon-name-part></tp:taxon-name></italic>, 6.5 mm <bold>6</bold> <italic><tp:taxon-name><tp:taxon-name-part taxon-name-part-type="genus">Orectochilus</tp:taxon-name-part> <tp:taxon-name-part taxon-name-part-type="species">villosus</tp:taxon-name-part></tp:taxon-name></italic>, 5.7 mm.</p></caption><graphic xmlns:xlink="http://www.w3.org/1999/xlink" xlink:href="zookeys-509-087-g001.jpg" position="float" orientation="portrait" xlink:type="simple" id="oo_45686.jpg"/></fig><fig id="F3" position="float" orientation="portrait"><label>Figures 15–22.</label><caption><p><bold>15–17, 19–22</bold> <italic><tp:taxon-name><tp:taxon-name-part taxon-name-part-type="genus">Gyrinus</tp:taxon-name-part> <tp:taxon-name-part taxon-name-part-type="species">japonicus</tp:taxon-name-part></tp:taxon-name></italic> <bold>18</bold> <italic><tp:taxon-name><tp:taxon-name-part taxon-name-part-type="genus">Gyrinus</tp:taxon-name-part> <tp:taxon-name-part taxon-name-part-type="species">gestori</tp:taxon-name-part></tp:taxon-name></italic> <bold>15</bold> head (dorsal aspect) <bold>16</bold> pronotum (dorsal aspect) <bold>17</bold> apical part of elytron (dorsal aspect) <bold>18</bold> prosternum (ventral aspect) <bold>19</bold> metaventrite (ventral aspect) <bold>20</bold> tergite VIII (dorsal aspect) <bold>21</bold> sternites IV–VII (ventral aspect) <bold>22</bold> sternite VIII (ventral aspect).</p></caption><graphic xmlns:xlink="http://www.w3.org/1999/xlink" xlink:href="zookeys-509-087-g003.jpg" position="float" orientation="portrait" xlink:type="simple" id="oo_45688.jpg"/></fig><fig id="F4" position="float" orientation="portrait"><label>Figures 23–31.</label><caption><p><bold>23–25</bold> <italic><tp:taxon-name><tp:taxon-name-part taxon-name-part-type="genus">Gyrinus</tp:taxon-name-part> <tp:taxon-name-part taxon-name-part-type="species">gestroi</tp:taxon-name-part></tp:taxon-name></italic> <bold>26–28</bold> <italic><tp:taxon-name><tp:taxon-name-part taxon-name-part-type="genus">Gyrinus</tp:taxon-name-part> <tp:taxon-name-part taxon-name-part-type="species">japonicus</tp:taxon-name-part></tp:taxon-name></italic> <bold>29–31</bold> <italic><tp:taxon-name><tp:taxon-name-part taxon-name-part-type="genus">Gyrinus</tp:taxon-name-part> <tp:taxon-name-part taxon-name-part-type="species">pullatus</tp:taxon-name-part></tp:taxon-name></italic> <bold>23</bold> mesoventrite (ventral aspect) <bold>24</bold> metepisternum (ventral aspect) <bold>25</bold> sternite II (ventral aspect) <bold>26</bold> mesoventrite (ventral aspect) <bold>27</bold> metepisternum (ventral aspect) <bold>28</bold> sternite II (ventral aspect) <bold>29</bold> mesoventrite (ventral aspect) <bold>30</bold> metepisternum (ventral aspect) <bold>31</bold> sternite II (ventral aspect).</p></caption><graphic xmlns:xlink="http://www.w3.org/1999/xlink" xlink:href="zookeys-509-087-g004.jpg" position="float" orientation="portrait" xlink:type="simple" id="oo_45689.jpg"/></fig><fig id="F6" position="float" orientation="portrait"><label>Figures 41–55.</label><caption><p>Aedeagus <bold>41–43</bold> <italic><tp:taxon-name><tp:taxon-name-part taxon-name-part-type="genus">Dineutus</tp:taxon-name-part> <tp:taxon-name-part taxon-name-part-type="species">orientalis</tp:taxon-name-part></tp:taxon-name></italic> <bold>44–46</bold> <italic><tp:taxon-name><tp:taxon-name-part taxon-name-part-type="genus">Gyrinus</tp:taxon-name-part> <tp:taxon-name-part taxon-name-part-type="species">gestroi</tp:taxon-name-part></tp:taxon-name></italic> <bold>47–49</bold> <italic><tp:taxon-name><tp:taxon-name-part taxon-name-part-type="genus">Gyrinus</tp:taxon-name-part> <tp:taxon-name-part taxon-name-part-type="species">japonicus</tp:taxon-name-part></tp:taxon-name></italic> <bold>50–52</bold> <italic><tp:taxon-name><tp:taxon-name-part taxon-name-part-type="genus">Gyrinus</tp:taxon-name-part> <tp:taxon-name-part taxon-name-part-type="species">pullatus</tp:taxon-name-part></tp:taxon-name></italic> <bold>53–55</bold> <italic><tp:taxon-name><tp:taxon-name-part taxon-name-part-type="genus">Orectochilus</tp:taxon-name-part> <tp:taxon-name-part taxon-name-part-type="species">villosus</tp:taxon-name-part></tp:taxon-name></italic> <bold>41</bold> dorsal aspect <bold>42</bold> median lobe (dorsal aspect) <bold>43</bold> ventral aspect <bold>44</bold> dorsal aspect <bold>45</bold> median lobe (dorsal aspect) <bold>46</bold> ventral aspect <bold>47</bold> dorsal aspect <bold>48</bold> median lobe (dorsal aspect) <bold>49</bold> ventral aspect <bold>50</bold> dorsal aspect <bold>51</bold> median lobe (dorsal aspect) <bold>52</bold> ventral aspect <bold>53</bold> dorsal aspect <bold>54</bold> median lobe (dorsal aspect) <bold>55</bold> ventral aspect.</p></caption><graphic xmlns:xlink="http://www.w3.org/1999/xlink" xlink:href="zookeys-509-087-g006.jpg" position="float" orientation="portrait" xlink:type="simple" id="oo_45691.jpg"/></fig><fig id="F8" position="float" orientation="portrait"><label>Figures 58–59.</label><caption><p>Distribution maps. <bold>58</bold> <italic><tp:taxon-name><tp:taxon-name-part taxon-name-part-type="genus">Gyrinus</tp:taxon-name-part> <tp:taxon-name-part taxon-name-part-type="species">japonicus</tp:taxon-name-part></tp:taxon-name></italic> (circle), <italic><tp:taxon-name><tp:taxon-name-part taxon-name-part-type="genus">Gyrinus</tp:taxon-name-part> <tp:taxon-name-part taxon-name-part-type="species">gestroi</tp:taxon-name-part></tp:taxon-name></italic> (triangle), <italic><tp:taxon-name><tp:taxon-name-part taxon-name-part-type="genus">Gyrinus</tp:taxon-name-part> <tp:taxon-name-part taxon-name-part-type="species">pullatus</tp:taxon-name-part></tp:taxon-name></italic> (square) <bold>59</bold> <italic><tp:taxon-name><tp:taxon-name-part taxon-name-part-type="genus">Dineutus</tp:taxon-name-part> <tp:taxon-name-part taxon-name-part-type="species">orientalis</tp:taxon-name-part></tp:taxon-name></italic> (circle), <italic><tp:taxon-name><tp:taxon-name-part taxon-name-part-type="genus">Orectochilus</tp:taxon-name-part> <tp:taxon-name-part taxon-name-part-type="species">punctipennis</tp:taxon-name-part></tp:taxon-name></italic> (triangle), <italic><tp:taxon-name><tp:taxon-name-part taxon-name-part-type="genus">Orectochilus</tp:taxon-name-part> <tp:taxon-name-part taxon-name-part-type="species">villosus</tp:taxon-name-part></tp:taxon-name></italic> (square).</p></caption><graphic xmlns:xlink="http://www.w3.org/1999/xlink" xlink:href="zookeys-509-087-g008.jpg" position="float" orientation="portrait" xlink:type="simple" id="oo_45693.jpg"/></fig></tp:treatment-sec><ref-list><ref id="B4"><mixed-citation xmlns:xlink="http://www.w3.org/1999/xlink" xlink:type="simple"><person-group><name name-style="western"><surname>Cheo</surname><given-names>MT</given-names></name></person-group> (<year>1934</year>) <article-title>The <tp:taxon-name><tp:taxon-name-part taxon-name-part-type="family">Gyrinidae</tp:taxon-name-part></tp:taxon-name> of China.</article-title> <source>Peking Natural History Bulletin</source> <volume>8</volume>: <fpage>205</fpage>–<lpage>237</lpage> + 202 pls.</mixed-citation></ref><ref id="B39"><mixed-citation xmlns:xlink="http://www.w3.org/1999/xlink" xlink:type="simple"><person-group><name name-style="western"><surname>Mazzoldi</surname><given-names>P</given-names></name></person-group> (<year>2003</year>) <article-title>Family <tp:taxon-name><tp:taxon-name-part taxon-name-part-type="family">Gyrinidae</tp:taxon-name-part></tp:taxon-name>.</article-title> In: <person-group><name name-style="western"><surname>Löbl</surname></name><name name-style="western"><surname>Smetana</surname></name></person-group> (<role>Eds</role>) <source>Catalogue of Palaearctic <tp:taxon-name><tp:taxon-name-part taxon-name-part-type="order">Coleoptera</tp:taxon-name-part></tp:taxon-name>, Volume 1, Achostemata, <tp:taxon-name><tp:taxon-name-part taxon-name-part-type="suborder">Myxophaga</tp:taxon-name-part></tp:taxon-name>, <tp:taxon-name><tp:taxon-name-part taxon-name-part-type="suborder">Adephaga</tp:taxon-name-part></tp:taxon-name></source>. <publisher-name>Apollo books</publisher-name>, <publisher-loc>Stenstrup</publisher-loc>, <fpage>26</fpage>–<lpage>30</lpage>.</mixed-citation></ref><ref id="B26"><mixed-citation xmlns:xlink="http://www.w3.org/1999/xlink" xlink:type="simple"><person-group><name name-style="western"><surname>Kolbe</surname><given-names>HJ</given-names></name></person-group> (<year>1886</year>) <article-title>Beiträge zur kenntnis der Coleopteren-Fauna Koreas.</article-title> <source>Archiv für Naturgeschichte</source> <volume>52</volume>: <fpage>139</fpage>–<lpage>240</lpage>.</mixed-citation></ref><ref id="B56"><mixed-citation xmlns:xlink="http://www.w3.org/1999/xlink" xlink:type="simple"><person-group><name name-style="western"><surname>Takizawa</surname><given-names>M</given-names></name></person-group> (<year>1931</year>) <article-title>The <tp:taxon-name><tp:taxon-name-part taxon-name-part-type="family">Gyrinidae</tp:taxon-name-part></tp:taxon-name> of Japan.</article-title> <source><tp:taxon-name><tp:taxon-name-part taxon-name-part-type="class">Insecta</tp:taxon-name-part></tp:taxon-name> Matsumurana</source> <volume>6</volume>: <fpage>13</fpage>–<lpage>21</lpage>.</mixed-citation></ref><ref id="B20"><mixed-citation xmlns:xlink="http://www.w3.org/1999/xlink" xlink:type="simple"><person-group><name name-style="western"><surname>Kamiya</surname><given-names>K</given-names></name></person-group> (<year>1936</year>) <article-title>Family <tp:taxon-name><tp:taxon-name-part taxon-name-part-type="family">Gyrinidae</tp:taxon-name-part></tp:taxon-name> Family <tp:taxon-name><tp:taxon-name-part taxon-name-part-type="family">Haliplidae</tp:taxon-name-part></tp:taxon-name>.</article-title> <source>Fauna Nipponica</source> <volume>10</volume>(<issue>4/8</issue>): <fpage>1</fpage>–<lpage>55</lpage>.</mixed-citation></ref><ref id="B41"><mixed-citation xmlns:xlink="http://www.w3.org/1999/xlink" xlink:type="simple"><person-group><name name-style="western"><surname>Mochizuki</surname><given-names>M</given-names></name><name name-style="western"><surname>Tsunekawa</surname><given-names>W</given-names></name></person-group> (<year>1937</year>) <article-title>A list of <tp:taxon-name><tp:taxon-name-part taxon-name-part-type="order">Coleoptera</tp:taxon-name-part></tp:taxon-name> from Middle-Korea.</article-title> <source>Journal of the Chosen Natural History Society</source> <volume>22</volume>: <fpage>75</fpage>–<lpage>93</lpage>.</mixed-citation></ref><ref id="B43"><mixed-citation xmlns:xlink="http://www.w3.org/1999/xlink" xlink:type="simple"><person-group><name name-style="western"><surname>Mochizuki</surname><given-names>M</given-names></name><name name-style="western"><surname>Matsui</surname><given-names>S</given-names></name></person-group> (<year>1939</year>) <article-title>List of remains of Mr. Matsuo.</article-title> <source>Science Report, Keityu</source> <volume>4</volume>: <fpage>51</fpage>–<lpage>78</lpage>.</mixed-citation></ref><ref id="B18"><mixed-citation xmlns:xlink="http://www.w3.org/1999/xlink" xlink:type="simple"><person-group><name name-style="western"><surname>Ishii</surname><given-names>S</given-names></name></person-group> (<year>1940</year>) <article-title>List of <tp:taxon-name><tp:taxon-name-part taxon-name-part-type="order">Coleoptera</tp:taxon-name-part></tp:taxon-name> kept in Science group of Keityu.</article-title> <source>Science Report, Keityu</source> <volume>5</volume>: <fpage>38</fpage>–<lpage>60</lpage>.</mixed-citation></ref><ref id="B5"><mixed-citation xmlns:xlink="http://www.w3.org/1999/xlink" xlink:type="simple"><person-group><name name-style="western"><surname>Cho</surname><given-names>PS</given-names></name></person-group> (<year>1957</year>) <article-title>A Systematic Catalogue of Korea <tp:taxon-name><tp:taxon-name-part taxon-name-part-type="order">Coleoptera</tp:taxon-name-part></tp:taxon-name>.</article-title> <source>Humanities and Sciences, Korea University</source> <volume>2</volume>: <fpage>173</fpage>–<lpage>338</lpage>. <comment>[In Korean]</comment></mixed-citation></ref><ref id="B7"><mixed-citation xmlns:xlink="http://www.w3.org/1999/xlink" xlink:type="simple"><person-group><name name-style="western"><surname>Cho</surname><given-names>PS</given-names></name></person-group> (<year>1969</year>) <source>Illustrated Encyclopedia of Fauna and Flora of Korea, Vol. 10, <tp:taxon-name><tp:taxon-name-part taxon-name-part-type="class">Insecta</tp:taxon-name-part></tp:taxon-name> (II).</source> <publisher-name>Samhwa Publishing Company</publisher-name>, <publisher-loc>Seoul</publisher-loc>, <size units="page">969 pp</size>. <comment>[In Korean]</comment></mixed-citation></ref><ref id="B22"><mixed-citation xmlns:xlink="http://www.w3.org/1999/xlink" xlink:type="simple"><person-group><name name-style="western"><surname>Kim</surname><given-names>CW</given-names></name><name name-style="western"><surname>Nam</surname><given-names>SH</given-names></name></person-group> (<year>1982</year>) <article-title>Insect fauna of Seoul city area.</article-title> <source>Science and Technology, Korea University</source> <volume>23</volume>: <fpage>1</fpage>–<lpage>52</lpage>. <comment>[In Korean]</comment></mixed-citation></ref><ref id="B33"><mixed-citation xmlns:xlink="http://www.w3.org/1999/xlink" xlink:type="simple"><person-group><name name-style="western"><surname>Lee</surname><given-names>YJ</given-names></name><name name-style="western"><surname>Kim</surname><given-names>WT</given-names></name><name name-style="western"><surname>Kim</surname><given-names>TH</given-names></name></person-group> (<year>1985</year>) <article-title>Insect Fauna of Mt. Halla.</article-title> <source>Report of the Academic Survey of Hallasan (Mountain)</source>. <publisher-name>National Preserve</publisher-name>, <fpage>351</fpage>–<lpage>455</lpage>. <comment>[In Korean]</comment></mixed-citation></ref><ref id="B57"><mixed-citation xmlns:xlink="http://www.w3.org/1999/xlink" xlink:type="simple"><person-group><name name-style="western"><surname>Yoon</surname><given-names>IB</given-names></name></person-group> (<year>1988</year>) <source>Aquatic Insects, Illustrated Encyclopedia of Fauna and Flora of Korea</source>, <volume>Volume 30</volume>. <publisher-name>State-Compiled Textbook Company Limited</publisher-name>, <publisher-loc>Seoul</publisher-loc>, <size units="page">840 pp</size>. <comment>[In Korean]</comment></mixed-citation></ref><ref id="B24"><mixed-citation xmlns:xlink="http://www.w3.org/1999/xlink" xlink:type="simple"><person-group><name name-style="western"><surname>Kim</surname><given-names>JI</given-names></name><name name-style="western"><surname>Lee</surname><given-names>OJ</given-names></name></person-group> (<year>1991</year>) <article-title>Changes in insect fauna due to urbanization of Suwon city.</article-title> <source>Bulletin of the KACN Series</source> <volume>11</volume>: <fpage>49</fpage>–<lpage>105</lpage>. <comment>[In Korean]</comment></mixed-citation></ref><ref id="B32"><mixed-citation xmlns:xlink="http://www.w3.org/1999/xlink" xlink:type="simple"><person-group><name name-style="western"><surname>Lee</surname><given-names>SH</given-names></name><name name-style="western"><surname>Cho</surname><given-names>YB</given-names></name><name name-style="western"><surname>Lee</surname><given-names>CE</given-names></name></person-group> (<year>1992</year>) <article-title>The water beetles of Quelpart Island (<tp:taxon-name><tp:taxon-name-part taxon-name-part-type="order">Coleoptera</tp:taxon-name-part></tp:taxon-name>).</article-title> <source>Nature and Life</source> <volume>22</volume>(<issue>2</issue>): <fpage>45</fpage>–<lpage>60</lpage>. [In Korean]</mixed-citation></ref><ref id="B30"><mixed-citation xmlns:xlink="http://www.w3.org/1999/xlink" xlink:type="simple"><person-group><name name-style="western"><surname>Lee</surname><given-names>SH</given-names></name></person-group> (<year>1994</year>) <article-title>Water beetles of Hyeong San river.</article-title> <source>Corentomon</source> <volume>5</volume>(<issue>1</issue>): <fpage>14</fpage>–<lpage>21</lpage>. <comment>[In Korean]</comment></mixed-citation></ref><ref id="B31"><mixed-citation xmlns:xlink="http://www.w3.org/1999/xlink" xlink:type="simple"><person-group><name name-style="western"><surname>Lee</surname><given-names>SH</given-names></name></person-group> (<year>1995</year>) <article-title>Water beetles of Bulyeong valley.</article-title> <source>Corentomon</source> <volume>6</volume>(<issue>1</issue>): <fpage>11</fpage>–<lpage>16</lpage>. <comment>[In Korean]</comment></mixed-citation></ref><ref id="B38"><mixed-citation xmlns:xlink="http://www.w3.org/1999/xlink" xlink:type="simple"><person-group><name name-style="western"><surname>Mazzoldi</surname><given-names>P</given-names></name></person-group> (<year>1995</year>) <article-title><tp:taxon-name><tp:taxon-name-part taxon-name-part-type="family">Gyrinidae</tp:taxon-name-part></tp:taxon-name>: Catalog of Chinese <tp:taxon-name><tp:taxon-name-part taxon-name-part-type="family">Gyrinidae</tp:taxon-name-part></tp:taxon-name> (<tp:taxon-name><tp:taxon-name-part taxon-name-part-type="order">Coleoptera</tp:taxon-name-part></tp:taxon-name>).</article-title> In: <person-group><name name-style="western"><surname>Jäch</surname><given-names>MA</given-names></name><name name-style="western"><surname>Ji</surname><given-names>L</given-names></name></person-group> (<role>Eds</role>) <source>Water Beetles of China</source>, <volume>Volume I</volume>. <publisher-name>Zoologisch-Botanische Gesellschaft in Österreich and Wiener Coleopterologenverein</publisher-name>, <publisher-loc>Wien</publisher-loc>, <fpage>155</fpage>–<lpage>172</lpage>.</mixed-citation></ref><ref id="B46"><mixed-citation xmlns:xlink="http://www.w3.org/1999/xlink" xlink:type="simple"><person-group><name name-style="western"><surname>Nilsson</surname><given-names>AN</given-names></name><name name-style="western"><surname>Lundmark</surname><given-names>M</given-names></name><name name-style="western"><surname>Kholin</surname><given-names>SK</given-names></name><name name-style="western"><surname>Minakawa</surname><given-names>N</given-names></name></person-group> (<year>2001</year>) <article-title>A faunistic review of the <italic><tp:taxon-name><tp:taxon-name-part taxon-name-part-type="genus">Gyrinus</tp:taxon-name-part></tp:taxon-name></italic> species of the Far East of Russia (<tp:taxon-name><tp:taxon-name-part taxon-name-part-type="order">Coleoptera</tp:taxon-name-part></tp:taxon-name>: <tp:taxon-name><tp:taxon-name-part taxon-name-part-type="family">Gyrinidae</tp:taxon-name-part></tp:taxon-name>).</article-title> <source>Koleopterologische Rundschau</source> <volume>71</volume>: <fpage>27</fpage>–<lpage>35</lpage>.</mixed-citation></ref><ref id="B16"><mixed-citation xmlns:xlink="http://www.w3.org/1999/xlink" xlink:type="simple"><person-group><name name-style="western"><surname>Hua</surname><given-names>LZ</given-names></name></person-group> (<year>2002</year>) <source>List of Chinese Insects Vol. II.</source> <publisher-name>Zhongshan University Press</publisher-name>, <publisher-loc>Guangzhou</publisher-loc>, <size units="page">612 pp</size>.</mixed-citation></ref><ref id="B28"><mixed-citation xmlns:xlink="http://www.w3.org/1999/xlink" xlink:type="simple"><person-group><name name-style="western"><surname>Kwon</surname><given-names>YJ</given-names></name><name name-style="western"><surname>Suh</surname><given-names>SJ</given-names></name></person-group> (<year>1986</year>) <article-title>Check list of Water Beetles from Korea.</article-title> <source><tp:taxon-name><tp:taxon-name-part taxon-name-part-type="class">Insecta</tp:taxon-name-part></tp:taxon-name> Koreana</source> <volume>6</volume>: <fpage>91</fpage>–<lpage>113</lpage>.</mixed-citation></ref><ref id="B25"><mixed-citation xmlns:xlink="http://www.w3.org/1999/xlink" xlink:type="simple"><person-group><name name-style="western"><surname>Kim</surname><given-names>JI</given-names></name><name name-style="western"><surname>Kwon</surname><given-names>YJ</given-names></name><name name-style="western"><surname>Paek</surname><given-names>JC</given-names></name><name name-style="western"><surname>Lee</surname><given-names>SM</given-names></name><name name-style="western"><surname>An</surname><given-names>SR</given-names></name><name name-style="western"><surname>Park</surname><given-names>HC</given-names></name><name name-style="western"><surname>Chu</surname><given-names>HY</given-names></name></person-group> (<year>1994</year>) <article-title>Order 23. <tp:taxon-name><tp:taxon-name-part taxon-name-part-type="order">Coleoptera</tp:taxon-name-part></tp:taxon-name>.</article-title> In: <institution xlink:type="simple">The Entomological Society of Korea and Korean Society of Applied Entomology</institution> (<role>Eds</role>) <source>Check List of Insects from Korea</source>. <publisher-name>Kon-Kuk University Press</publisher-name>, <publisher-loc>Seoul</publisher-loc>, <fpage>117</fpage>–<lpage>214</lpage>.</mixed-citation></ref><ref id="B23"><mixed-citation xmlns:xlink="http://www.w3.org/1999/xlink" xlink:type="simple"><person-group><name name-style="western"><surname>Kim</surname><given-names>JI</given-names></name></person-group> (<year>1995</year>) <article-title>Fauna of <tp:taxon-name><tp:taxon-name-part taxon-name-part-type="order">Coleoptera</tp:taxon-name-part></tp:taxon-name> and <tp:taxon-name><tp:taxon-name-part taxon-name-part-type="order">Diptera</tp:taxon-name-part></tp:taxon-name> (<tp:taxon-name><tp:taxon-name-part taxon-name-part-type="class">Insecta</tp:taxon-name-part></tp:taxon-name>) from Pyonsan Peninsula National Park.</article-title> <source>The Report of the KACN</source> <volume>34</volume>: <fpage>129</fpage>–<lpage>145</lpage>. <comment>[In Korean]</comment></mixed-citation></ref><ref id="B12"><mixed-citation xmlns:xlink="http://www.w3.org/1999/xlink" xlink:type="simple"><person-group><name name-style="western"><surname>Han</surname><given-names>MS</given-names></name><name name-style="western"><surname>Na</surname><given-names>YE</given-names></name><name name-style="western"><surname>Bang</surname><given-names>HS</given-names></name><name name-style="western"><surname>Kim</surname><given-names>MH</given-names></name><name name-style="western"><surname>Kim</surname><given-names>KM</given-names></name><name name-style="western"><surname>Roh</surname><given-names>KA</given-names></name><name name-style="western"><surname>Lee</surname><given-names>JT</given-names></name></person-group> (<year>2007</year>) <article-title>The Fauna of Aquatic Invertebrates in Paddy Field.</article-title> <source>Korean Journal of Environmental Agriculture</source> <volume>26</volume>(<issue>3</issue>): <fpage>267</fpage>–<lpage>273</lpage>. doi: <ext-link ext-link-type="doi" xlink:href="10.5338/KJEA.2007.26.3.267" xlink:type="simple">10.5338/KJEA.2007.26.3.267</ext-link></mixed-citation></ref><ref id="B13"><mixed-citation xmlns:xlink="http://www.w3.org/1999/xlink" xlink:type="simple"><person-group><name name-style="western"><surname>Han</surname><given-names>MS</given-names></name><name name-style="western"><surname>Na</surname><given-names>YE</given-names></name><name name-style="western"><surname>Bang</surname><given-names>HS</given-names></name><name name-style="western"><surname>Kim</surname><given-names>MH</given-names></name><name name-style="western"><surname>Kang</surname><given-names>KK</given-names></name><name name-style="western"><surname>Hong</surname><given-names>HK</given-names></name><name name-style="western"><surname>Lee</surname><given-names>JT</given-names></name><name name-style="western"><surname>Ko</surname><given-names>BG</given-names></name></person-group> (<year>2008</year>) <source>An Illustrated book of Aquatic Invertebrates in Paddy Field (a Revised Edition).</source> <publisher-name>National Institute of Agricultural Science and Technology</publisher-name>, <publisher-loc>RDA, Suwon</publisher-loc>, <size units="page">416 pp</size>. <comment>[In Korean]</comment></mixed-citation></ref><ref id="B8"><mixed-citation xmlns:xlink="http://www.w3.org/1999/xlink" xlink:type="simple"><person-group><name name-style="western"><surname>Cho</surname><given-names>YB</given-names></name><name name-style="western"><surname>Park</surname><given-names>SW</given-names></name></person-group> (<year>2010</year>) <article-title><tp:taxon-name><tp:taxon-name-part taxon-name-part-type="order">Coleoptera</tp:taxon-name-part></tp:taxon-name>.</article-title> In: <person-group><name name-style="western"><surname>Paek</surname><given-names>MK</given-names></name></person-group> (<role>Eds</role>) <source>Checklist of Korean Insects</source>. <publisher-name>Nature and Ecology</publisher-name>, <publisher-loc>Seoul</publisher-loc>, <fpage>83</fpage>–<lpage>157</lpage>.</mixed-citation></ref></ref-list></tp:taxon-treatment>
