# Supplementary material for: A taxonomic review of the Gyrinidae (Coleoptera) in Korea
Source: Zookeys. 2015 Jun 24;(509):87–107. doi: 10.3897/zookeys.509.9442 (PMC4493344; doi:10.3897/zookeys.509.9442)
Supplement: XML Treatment for Gyrinus (s. str.) pullatus [file zookeys.509.9442-treatment8.xml]

<!DOCTYPE tp:taxon-treatment
  PUBLIC "-//TaxonX//DTD Taxonomic Treatment Publishing DTD v0 20100105//EN" "tax-treatment-NSO.dtd">
<tp:taxon-treatment xmlns:tp="http://www.plazi.org/taxpub"><tp:treatment-meta><kwd-group><label>Taxon classification</label><kwd><named-content content-type="kingdom">Animalia</named-content></kwd><kwd><named-content content-type="order">Coleoptera</named-content></kwd><kwd><named-content content-type="family">Gyrinidae</named-content></kwd></kwd-group><mixed-citation publication-type="journal"><person-group><name><surname>Lee</surname><given-names>Dae-Hyun</given-names></name><name><surname>Ahn</surname><given-names>Kee-Jeong</given-names></name></person-group><article-title>A taxonomic review of the <tp:taxon-name><tp:taxon-name-part taxon-name-part-type="family">Gyrinidae</tp:taxon-name-part></tp:taxon-name> (<tp:taxon-name><tp:taxon-name-part taxon-name-part-type="order">Coleoptera</tp:taxon-name-part></tp:taxon-name>) in Korea</article-title><source>Zookeys</source><day>24</day><month>6</month><year>2015</year><volume>2015</volume><issue>509</issue><fpage>87</fpage><lpage>107</lpage><pub-id pub-id-type="doi">10.3897/zookeys.509.9442</pub-id></mixed-citation></tp:treatment-meta><tp:nomenclature><tp:taxon-name>
                            <tp:taxon-name-part taxon-name-part-type="genus">Gyrinus</tp:taxon-name-part>
                            <tp:taxon-name-part taxon-name-part-type="sensu">(s. str.)</tp:taxon-name-part>
                            <tp:taxon-name-part taxon-name-part-type="species">pullatus</tp:taxon-name-part>
                        </tp:taxon-name><tp:taxon-authority>Zaitzev, 1908</tp:taxon-authority><xref ref-type="fig" rid="F1">Figs 4</xref><xref ref-type="fig" rid="F4">, 29–31</xref><xref ref-type="fig" rid="F6">, 44</xref><xref ref-type="fig" rid="F6">, 46</xref><!--PageBreak--><!--PageBreak--><tp:nomenclature-citation-list><tp:nomenclature-citation><tp:taxon-name><tp:taxon-name-part taxon-name-part-type="genus">Gyrinus</tp:taxon-name-part> <tp:taxon-name-part taxon-name-part-type="species">pullatus</tp:taxon-name-part></tp:taxon-name><comment> Zaitzev, 1908: 244.</comment></tp:nomenclature-citation></tp:nomenclature-citation-list></tp:nomenclature><tp:treatment-sec sec-type="Specimens examined"><title>Specimens examined.</title><p><bold>SOUTH KOREA</bold>: Gyeongbuk Prov.: 1 ♂, Gyeongju-si, Jinhyeon-dong, Bulguk-temple, 23.VI.1991, SH Lee; 1 ♂, Gyeongju-si, Naenam-myeon, Hwagok-ri, 25.IV.1993, SH Lee, pond; 1 ♂ 1 ♀, Pohang-si, Nam-gu, Yeongil-eub, 22.VI.1992, SH Lee; 1 ♀, Uljin-gun, Wonnam-myeon, Maehwa-ri, Maehwa-stream, 10.VI.1995, SH Lee; 1 ♀, Yeongdeok-gun, Changsu-myeon, Changsu-ri, 5.VI.1994, SH Lee, pond; 2 ♂♂, Yeongdeok-gun, Yeonghae-myeon, 17.VI.1985, SH Lee; 15 ♂♂ 15 ♀♀, Yeongdeok-gun, Yeonghae-myeon, Myogok-ri, 6.VI.1994, SH Lee, pond (1♂, on slide).</p></tp:treatment-sec><tp:treatment-sec sec-type="Published Korean records"><title>Published Korean records.</title><p><italic><tp:taxon-name><tp:taxon-name-part taxon-name-part-type="genus">Gyrinus</tp:taxon-name-part> <tp:taxon-name-part taxon-name-part-type="species">pullatus</tp:taxon-name-part></tp:taxon-name></italic>: <xref ref-type="bibr" rid="B15">Holmen (1987</xref>: 49); <xref ref-type="bibr" rid="B38">Mazzoldi (1995</xref>: 159); <xref ref-type="bibr" rid="B46">Nilsson et al. (2001</xref>: 31); <xref ref-type="bibr" rid="B16">Hua (2002</xref>: 41); <xref ref-type="bibr" rid="B39">Mazzoldi (2003</xref>: 28); <italic><tp:taxon-name><tp:taxon-name-part taxon-name-part-type="genus">Gyrinus</tp:taxon-name-part> <tp:taxon-name-part taxon-name-part-type="species">curtus</tp:taxon-name-part></tp:taxon-name></italic> (misidentification): <xref ref-type="bibr" rid="B41">Mochizuki and Tsunekawa (1937</xref>: 78); <xref ref-type="bibr" rid="B43">Mochizuki and Matsui (1939</xref>: 56); <xref ref-type="bibr" rid="B22">Kim and Nam (1982</xref>: 25); <xref ref-type="bibr" rid="B28">Kwon and Suh (1986</xref>: 98); <xref ref-type="bibr" rid="B25">Kim et al. (1994</xref>: 134); <xref ref-type="bibr" rid="B30">Lee (1994</xref>: 15); <xref ref-type="bibr" rid="B8">Cho and Park (2010</xref>: 95).</p></tp:treatment-sec><tp:treatment-sec sec-type="Diagnosis"><title>Diagnosis.</title><p>Length 6.0–7.0 mm. Ventral surface mostly reddish brown; ventral part of antennomere 2, mouthparts, prosternum, legs, posterior part of sternite VII, sternite VIII yellowish brown to brown; hypomera, epipleura yellowish brown. Ligula with a row of sparse spines on antero-medial part. Anterior margin of mesoventrite rounded and posterior margin bifid; deep pit (arrow in Fig. <xref ref-type="fig" rid="F4">29</xref>) and vertical groove present on postero-medial part; deep groove present on antero-lateral parts. Metepisternum with a deep pit (arrow in Fig. <xref ref-type="fig" rid="F4">30</xref>) on anterior part. Sternite II with pit, transverse and thick plica on anterior part (arrow in Fig. <xref ref-type="fig" rid="F4">31</xref>). Median lobe of aedeagus (Figs <xref ref-type="fig" rid="F6">50–52</xref>) narrowed apically, shorter than paramere; narrowest at anterior fifth; apical margin nearly straight; sperm-groove as in Fig. <xref ref-type="fig" rid="F6">51</xref>. Paramere as in Figs <xref ref-type="fig" rid="F6">50</xref> and <xref ref-type="fig" rid="F6">52</xref>.</p></tp:treatment-sec><tp:treatment-sec sec-type="Distribution"><title>Distribution.</title><p>Asia: Korea, China (Liaoning, Jilin), Russia (East Siberia, Far East), Europe: Estonia, Finland, Russia (North European Territory), Sweden (<xref ref-type="bibr" rid="B39">Mazzoldi 2003</xref>).</p></tp:treatment-sec><tp:treatment-sec sec-type="Remarks"><title>Remarks.</title><p><italic><tp:taxon-name><tp:taxon-name-part taxon-name-part-type="genus">Gyrinus</tp:taxon-name-part> <tp:taxon-name-part taxon-name-part-type="species">curtus</tp:taxon-name-part></tp:taxon-name></italic> was first recorded in Korea by <xref ref-type="bibr" rid="B41">Mochizuki and Tsunekawa (1937)</xref>. After that, many entomologists [<xref ref-type="bibr" rid="B43">Mochizuki and Matsui (1939</xref>: 56); <xref ref-type="bibr" rid="B22">Kim and Nam (1982</xref>: 25); <xref ref-type="bibr" rid="B28">Kwon and Suh (1986</xref>: 98); <xref ref-type="bibr" rid="B25">Kim et al. (1994</xref>: 134); <xref ref-type="bibr" rid="B30">Lee (1994</xref>: 15); <xref ref-type="bibr" rid="B8">Cho and Park (2010</xref>: 95)] reported this species in Korea, only in the local fauna without any taxonomic comments. After examining specimens (2 ♂♂, Yeongdeok-gun, Yeonghae-myeon, 17.VI.1985, SH Lee) previously studied by <xref ref-type="bibr" rid="B28">Kwon and Suh (1986)</xref>, <xref ref-type="bibr" rid="B25">Kim et al. (1994)</xref>, <xref ref-type="bibr" rid="B30">Lee (1994)</xref>, and <xref ref-type="bibr" rid="B8">Cho and Park (2010)</xref>, we found that they had been incorrectly identified and actually represent <italic><tp:taxon-name><tp:taxon-name-part taxon-name-part-type="genus">Gyrinus</tp:taxon-name-part> <tp:taxon-name-part taxon-name-part-type="species">pullatus</tp:taxon-name-part></tp:taxon-name></italic>. This species can be distinguished from <italic><tp:taxon-name><tp:taxon-name-part taxon-name-part-type="genus">Gyrinus</tp:taxon-name-part> <tp:taxon-name-part taxon-name-part-type="species">curtus</tp:taxon-name-part></tp:taxon-name></italic> by the hypomera being yellowish brown to brown and the apical margin of the median lobe being nearly straight.</p></tp:treatment-sec><tp:treatment-sec><!--Section generated to contain objects referenced in tp:taxon-treatment.--><fig id="F1" position="float" orientation="portrait"><label>Figures 1–6.</label><caption><p>Habitus. <bold>1</bold> <italic><tp:taxon-name><tp:taxon-name-part taxon-name-part-type="genus">Dineutus</tp:taxon-name-part> <tp:taxon-name-part taxon-name-part-type="species">orientalis</tp:taxon-name-part></tp:taxon-name></italic>, 9.0 mm <bold>2</bold> <italic><tp:taxon-name><tp:taxon-name-part taxon-name-part-type="genus">Gyrinus</tp:taxon-name-part> <tp:taxon-name-part taxon-name-part-type="species">gestroi</tp:taxon-name-part></tp:taxon-name></italic>, 4.8 mm <bold>3</bold> <italic><tp:taxon-name><tp:taxon-name-part taxon-name-part-type="genus">Gyrinus</tp:taxon-name-part> <tp:taxon-name-part taxon-name-part-type="species">japonicus</tp:taxon-name-part></tp:taxon-name></italic>, 7.0 mm <bold>4</bold> <italic><tp:taxon-name><tp:taxon-name-part taxon-name-part-type="genus">Gyrinus</tp:taxon-name-part> <tp:taxon-name-part taxon-name-part-type="species">pullatus</tp:taxon-name-part></tp:taxon-name></italic>, 6.0 mm <bold>5</bold> <italic><tp:taxon-name><tp:taxon-name-part taxon-name-part-type="genus">Orectochilus</tp:taxon-name-part> <tp:taxon-name-part taxon-name-part-type="species">punctipennis</tp:taxon-name-part></tp:taxon-name></italic>, 6.5 mm <bold>6</bold> <italic><tp:taxon-name><tp:taxon-name-part taxon-name-part-type="genus">Orectochilus</tp:taxon-name-part> <tp:taxon-name-part taxon-name-part-type="species">villosus</tp:taxon-name-part></tp:taxon-name></italic>, 5.7 mm.</p></caption><graphic xmlns:xlink="http://www.w3.org/1999/xlink" xlink:href="zookeys-509-087-g001.jpg" position="float" orientation="portrait" xlink:type="simple" id="oo_45686.jpg"/></fig><fig id="F4" position="float" orientation="portrait"><label>Figures 23–31.</label><caption><p><bold>23–25</bold> <italic><tp:taxon-name><tp:taxon-name-part taxon-name-part-type="genus">Gyrinus</tp:taxon-name-part> <tp:taxon-name-part taxon-name-part-type="species">gestroi</tp:taxon-name-part></tp:taxon-name></italic> <bold>26–28</bold> <italic><tp:taxon-name><tp:taxon-name-part taxon-name-part-type="genus">Gyrinus</tp:taxon-name-part> <tp:taxon-name-part taxon-name-part-type="species">japonicus</tp:taxon-name-part></tp:taxon-name></italic> <bold>29–31</bold> <italic><tp:taxon-name><tp:taxon-name-part taxon-name-part-type="genus">Gyrinus</tp:taxon-name-part> <tp:taxon-name-part taxon-name-part-type="species">pullatus</tp:taxon-name-part></tp:taxon-name></italic> <bold>23</bold> mesoventrite (ventral aspect) <bold>24</bold> metepisternum (ventral aspect) <bold>25</bold> sternite II (ventral aspect) <bold>26</bold> mesoventrite (ventral aspect) <bold>27</bold> metepisternum (ventral aspect) <bold>28</bold> sternite II (ventral aspect) <bold>29</bold> mesoventrite (ventral aspect) <bold>30</bold> metepisternum (ventral aspect) <bold>31</bold> sternite II (ventral aspect).</p></caption><graphic xmlns:xlink="http://www.w3.org/1999/xlink" xlink:href="zookeys-509-087-g004.jpg" position="float" orientation="portrait" xlink:type="simple" id="oo_45689.jpg"/></fig><fig id="F6" position="float" orientation="portrait"><label>Figures 41–55.</label><caption><p>Aedeagus <bold>41–43</bold> <italic><tp:taxon-name><tp:taxon-name-part taxon-name-part-type="genus">Dineutus</tp:taxon-name-part> <tp:taxon-name-part taxon-name-part-type="species">orientalis</tp:taxon-name-part></tp:taxon-name></italic> <bold>44–46</bold> <italic><tp:taxon-name><tp:taxon-name-part taxon-name-part-type="genus">Gyrinus</tp:taxon-name-part> <tp:taxon-name-part taxon-name-part-type="species">gestroi</tp:taxon-name-part></tp:taxon-name></italic> <bold>47–49</bold> <italic><tp:taxon-name><tp:taxon-name-part taxon-name-part-type="genus">Gyrinus</tp:taxon-name-part> <tp:taxon-name-part taxon-name-part-type="species">japonicus</tp:taxon-name-part></tp:taxon-name></italic> <bold>50–52</bold> <italic><tp:taxon-name><tp:taxon-name-part taxon-name-part-type="genus">Gyrinus</tp:taxon-name-part> <tp:taxon-name-part taxon-name-part-type="species">pullatus</tp:taxon-name-part></tp:taxon-name></italic> <bold>53–55</bold> <italic><tp:taxon-name><tp:taxon-name-part taxon-name-part-type="genus">Orectochilus</tp:taxon-name-part> <tp:taxon-name-part taxon-name-part-type="species">villosus</tp:taxon-name-part></tp:taxon-name></italic> <bold>41</bold> dorsal aspect <bold>42</bold> median lobe (dorsal aspect) <bold>43</bold> ventral aspect <bold>44</bold> dorsal aspect <bold>45</bold> median lobe (dorsal aspect) <bold>46</bold> ventral aspect <bold>47</bold> dorsal aspect <bold>48</bold> median lobe (dorsal aspect) <bold>49</bold> ventral aspect <bold>50</bold> dorsal aspect <bold>51</bold> median lobe (dorsal aspect) <bold>52</bold> ventral aspect <bold>53</bold> dorsal aspect <bold>54</bold> median lobe (dorsal aspect) <bold>55</bold> ventral aspect.</p></caption><graphic xmlns:xlink="http://www.w3.org/1999/xlink" xlink:href="zookeys-509-087-g006.jpg" position="float" orientation="portrait" xlink:type="simple" id="oo_45691.jpg"/></fig></tp:treatment-sec><ref-list><ref id="B15"><mixed-citation xmlns:xlink="http://www.w3.org/1999/xlink" xlink:type="simple"><person-group><name name-style="western"><surname>Holmen</surname><given-names>M</given-names></name></person-group> (<year>1987</year>) <article-title>The aquatic <tp:taxon-name><tp:taxon-name-part taxon-name-part-type="suborder">Adephaga</tp:taxon-name-part></tp:taxon-name> (<tp:taxon-name><tp:taxon-name-part taxon-name-part-type="order">Coleoptera</tp:taxon-name-part></tp:taxon-name>) of Fennoscandia and Denmark. I. <tp:taxon-name><tp:taxon-name-part taxon-name-part-type="family">Gyrinidae</tp:taxon-name-part></tp:taxon-name>, <tp:taxon-name><tp:taxon-name-part taxon-name-part-type="family">Haliplidae</tp:taxon-name-part></tp:taxon-name>, <tp:taxon-name><tp:taxon-name-part taxon-name-part-type="family">Hygrobiidae</tp:taxon-name-part></tp:taxon-name> and <tp:taxon-name><tp:taxon-name-part taxon-name-part-type="family">Noteridae</tp:taxon-name-part></tp:taxon-name>.</article-title> <source>Fauna Entomologica Scandinavica</source> <volume>20</volume>: <fpage>1</fpage>–<lpage>157</lpage>.</mixed-citation></ref><ref id="B38"><mixed-citation xmlns:xlink="http://www.w3.org/1999/xlink" xlink:type="simple"><person-group><name name-style="western"><surname>Mazzoldi</surname><given-names>P</given-names></name></person-group> (<year>1995</year>) <article-title><tp:taxon-name><tp:taxon-name-part taxon-name-part-type="family">Gyrinidae</tp:taxon-name-part></tp:taxon-name>: Catalog of Chinese <tp:taxon-name><tp:taxon-name-part taxon-name-part-type="family">Gyrinidae</tp:taxon-name-part></tp:taxon-name> (<tp:taxon-name><tp:taxon-name-part taxon-name-part-type="order">Coleoptera</tp:taxon-name-part></tp:taxon-name>).</article-title> In: <person-group><name name-style="western"><surname>Jäch</surname><given-names>MA</given-names></name><name name-style="western"><surname>Ji</surname><given-names>L</given-names></name></person-group> (<role>Eds</role>) <source>Water Beetles of China</source>, <volume>Volume I</volume>. <publisher-name>Zoologisch-Botanische Gesellschaft in Österreich and Wiener Coleopterologenverein</publisher-name>, <publisher-loc>Wien</publisher-loc>, <fpage>155</fpage>–<lpage>172</lpage>.</mixed-citation></ref><ref id="B46"><mixed-citation xmlns:xlink="http://www.w3.org/1999/xlink" xlink:type="simple"><person-group><name name-style="western"><surname>Nilsson</surname><given-names>AN</given-names></name><name name-style="western"><surname>Lundmark</surname><given-names>M</given-names></name><name name-style="western"><surname>Kholin</surname><given-names>SK</given-names></name><name name-style="western"><surname>Minakawa</surname><given-names>N</given-names></name></person-group> (<year>2001</year>) <article-title>A faunistic review of the <italic><tp:taxon-name><tp:taxon-name-part taxon-name-part-type="genus">Gyrinus</tp:taxon-name-part></tp:taxon-name></italic> species of the Far East of Russia (<tp:taxon-name><tp:taxon-name-part taxon-name-part-type="order">Coleoptera</tp:taxon-name-part></tp:taxon-name>: <tp:taxon-name><tp:taxon-name-part taxon-name-part-type="family">Gyrinidae</tp:taxon-name-part></tp:taxon-name>).</article-title> <source>Koleopterologische Rundschau</source> <volume>71</volume>: <fpage>27</fpage>–<lpage>35</lpage>.</mixed-citation></ref><ref id="B16"><mixed-citation xmlns:xlink="http://www.w3.org/1999/xlink" xlink:type="simple"><person-group><name name-style="western"><surname>Hua</surname><given-names>LZ</given-names></name></person-group> (<year>2002</year>) <source>List of Chinese Insects Vol. II.</source> <publisher-name>Zhongshan University Press</publisher-name>, <publisher-loc>Guangzhou</publisher-loc>, <size units="page">612 pp</size>.</mixed-citation></ref><ref id="B39"><mixed-citation xmlns:xlink="http://www.w3.org/1999/xlink" xlink:type="simple"><person-group><name name-style="western"><surname>Mazzoldi</surname><given-names>P</given-names></name></person-group> (<year>2003</year>) <article-title>Family <tp:taxon-name><tp:taxon-name-part taxon-name-part-type="family">Gyrinidae</tp:taxon-name-part></tp:taxon-name>.</article-title> In: <person-group><name name-style="western"><surname>Löbl</surname></name><name name-style="western"><surname>Smetana</surname></name></person-group> (<role>Eds</role>) <source>Catalogue of Palaearctic <tp:taxon-name><tp:taxon-name-part taxon-name-part-type="order">Coleoptera</tp:taxon-name-part></tp:taxon-name>, Volume 1, Achostemata, <tp:taxon-name><tp:taxon-name-part taxon-name-part-type="suborder">Myxophaga</tp:taxon-name-part></tp:taxon-name>, <tp:taxon-name><tp:taxon-name-part taxon-name-part-type="suborder">Adephaga</tp:taxon-name-part></tp:taxon-name></source>. <publisher-name>Apollo books</publisher-name>, <publisher-loc>Stenstrup</publisher-loc>, <fpage>26</fpage>–<lpage>30</lpage>.</mixed-citation></ref><ref id="B41"><mixed-citation xmlns:xlink="http://www.w3.org/1999/xlink" xlink:type="simple"><person-group><name name-style="western"><surname>Mochizuki</surname><given-names>M</given-names></name><name name-style="western"><surname>Tsunekawa</surname><given-names>W</given-names></name></person-group> (<year>1937</year>) <article-title>A list of <tp:taxon-name><tp:taxon-name-part taxon-name-part-type="order">Coleoptera</tp:taxon-name-part></tp:taxon-name> from Middle-Korea.</article-title> <source>Journal of the Chosen Natural History Society</source> <volume>22</volume>: <fpage>75</fpage>–<lpage>93</lpage>.</mixed-citation></ref><ref id="B43"><mixed-citation xmlns:xlink="http://www.w3.org/1999/xlink" xlink:type="simple"><person-group><name name-style="western"><surname>Mochizuki</surname><given-names>M</given-names></name><name name-style="western"><surname>Matsui</surname><given-names>S</given-names></name></person-group> (<year>1939</year>) <article-title>List of remains of Mr. Matsuo.</article-title> <source>Science Report, Keityu</source> <volume>4</volume>: <fpage>51</fpage>–<lpage>78</lpage>.</mixed-citation></ref><ref id="B22"><mixed-citation xmlns:xlink="http://www.w3.org/1999/xlink" xlink:type="simple"><person-group><name name-style="western"><surname>Kim</surname><given-names>CW</given-names></name><name name-style="western"><surname>Nam</surname><given-names>SH</given-names></name></person-group> (<year>1982</year>) <article-title>Insect fauna of Seoul city area.</article-title> <source>Science and Technology, Korea University</source> <volume>23</volume>: <fpage>1</fpage>–<lpage>52</lpage>. <comment>[In Korean]</comment></mixed-citation></ref><ref id="B28"><mixed-citation xmlns:xlink="http://www.w3.org/1999/xlink" xlink:type="simple"><person-group><name name-style="western"><surname>Kwon</surname><given-names>YJ</given-names></name><name name-style="western"><surname>Suh</surname><given-names>SJ</given-names></name></person-group> (<year>1986</year>) <article-title>Check list of Water Beetles from Korea.</article-title> <source><tp:taxon-name><tp:taxon-name-part taxon-name-part-type="class">Insecta</tp:taxon-name-part></tp:taxon-name> Koreana</source> <volume>6</volume>: <fpage>91</fpage>–<lpage>113</lpage>.</mixed-citation></ref><ref id="B25"><mixed-citation xmlns:xlink="http://www.w3.org/1999/xlink" xlink:type="simple"><person-group><name name-style="western"><surname>Kim</surname><given-names>JI</given-names></name><name name-style="western"><surname>Kwon</surname><given-names>YJ</given-names></name><name name-style="western"><surname>Paek</surname><given-names>JC</given-names></name><name name-style="western"><surname>Lee</surname><given-names>SM</given-names></name><name name-style="western"><surname>An</surname><given-names>SR</given-names></name><name name-style="western"><surname>Park</surname><given-names>HC</given-names></name><name name-style="western"><surname>Chu</surname><given-names>HY</given-names></name></person-group> (<year>1994</year>) <article-title>Order 23. <tp:taxon-name><tp:taxon-name-part taxon-name-part-type="order">Coleoptera</tp:taxon-name-part></tp:taxon-name>.</article-title> In: <institution xlink:type="simple">The Entomological Society of Korea and Korean Society of Applied Entomology</institution> (<role>Eds</role>) <source>Check List of Insects from Korea</source>. <publisher-name>Kon-Kuk University Press</publisher-name>, <publisher-loc>Seoul</publisher-loc>, <fpage>117</fpage>–<lpage>214</lpage>.</mixed-citation></ref><ref id="B30"><mixed-citation xmlns:xlink="http://www.w3.org/1999/xlink" xlink:type="simple"><person-group><name name-style="western"><surname>Lee</surname><given-names>SH</given-names></name></person-group> (<year>1994</year>) <article-title>Water beetles of Hyeong San river.</article-title> <source>Corentomon</source> <volume>5</volume>(<issue>1</issue>): <fpage>14</fpage>–<lpage>21</lpage>. <comment>[In Korean]</comment></mixed-citation></ref><ref id="B8"><mixed-citation xmlns:xlink="http://www.w3.org/1999/xlink" xlink:type="simple"><person-group><name name-style="western"><surname>Cho</surname><given-names>YB</given-names></name><name name-style="western"><surname>Park</surname><given-names>SW</given-names></name></person-group> (<year>2010</year>) <article-title><tp:taxon-name><tp:taxon-name-part taxon-name-part-type="order">Coleoptera</tp:taxon-name-part></tp:taxon-name>.</article-title> In: <person-group><name name-style="western"><surname>Paek</surname><given-names>MK</given-names></name></person-group> (<role>Eds</role>) <source>Checklist of Korean Insects</source>. <publisher-name>Nature and Ecology</publisher-name>, <publisher-loc>Seoul</publisher-loc>, <fpage>83</fpage>–<lpage>157</lpage>.</mixed-citation></ref></ref-list></tp:taxon-treatment>
