# Supplementary material for: A taxonomic review of the Gyrinidae (Coleoptera) in Korea
Source: Zookeys. 2015 Jun 24;(509):87–107. doi: 10.3897/zookeys.509.9442 (PMC4493344; doi:10.3897/zookeys.509.9442)
Supplement: XML Treatment for Orectochilus [file zookeys.509.9442-treatment9.xml]

<!DOCTYPE tp:taxon-treatment
  PUBLIC "-//TaxonX//DTD Taxonomic Treatment Publishing DTD v0 20100105//EN" "tax-treatment-NSO.dtd">
<tp:taxon-treatment xmlns:tp="http://www.plazi.org/taxpub"><tp:treatment-meta><kwd-group><label>Taxon classification</label><kwd><named-content content-type="kingdom">Animalia</named-content></kwd><kwd><named-content content-type="order">Coleoptera</named-content></kwd><kwd><named-content content-type="family">Gyrinidae</named-content></kwd></kwd-group><mixed-citation publication-type="journal"><person-group><name><surname>Lee</surname><given-names>Dae-Hyun</given-names></name><name><surname>Ahn</surname><given-names>Kee-Jeong</given-names></name></person-group><article-title>A taxonomic review of the <tp:taxon-name><tp:taxon-name-part taxon-name-part-type="family">Gyrinidae</tp:taxon-name-part></tp:taxon-name> (<tp:taxon-name><tp:taxon-name-part taxon-name-part-type="order">Coleoptera</tp:taxon-name-part></tp:taxon-name>) in Korea</article-title><source>Zookeys</source><day>24</day><month>6</month><year>2015</year><volume>2015</volume><issue>509</issue><fpage>87</fpage><lpage>107</lpage><pub-id pub-id-type="doi">10.3897/zookeys.509.9442</pub-id></mixed-citation></tp:treatment-meta><tp:nomenclature><label>Genus</label><tp:taxon-name>
                            <tp:taxon-name-part taxon-name-part-type="genus">Orectochilus</tp:taxon-name-part>
                        </tp:taxon-name><tp:taxon-authority>Dejean, 1833</tp:taxon-authority><xref ref-type="fig" rid="F5">Figs 32–40</xref><tp:nomenclature-citation-list><tp:nomenclature-citation><tp:taxon-name><tp:taxon-name-part taxon-name-part-type="genus">Orectochilus</tp:taxon-name-part></tp:taxon-name><comment> Dejean, 1833: 59. Type species: <italic><tp:taxon-name><tp:taxon-name-part taxon-name-part-type="genus">Gyrinus</tp:taxon-name-part> <tp:taxon-name-part taxon-name-part-type="species">villosus</tp:taxon-name-part></tp:taxon-name></italic> Müller, 1776.</comment></tp:nomenclature-citation></tp:nomenclature-citation-list></tp:nomenclature><tp:treatment-sec sec-type="Diagnosis"><title>Diagnosis.</title><p>Body long oval, with micro-reticulation, compact setae present on most dorsal part. Labrum semicircular, slightly wider than long, long setae present on anterior margin. Antenna with 9 antennomeres. Pronotum without transverse depression. Scutellum (Fig. <xref ref-type="fig" rid="F5">32</xref>) transverse and visible when elytra closed. Elytron (Figs <xref ref-type="fig" rid="F5">33</xref>, <xref ref-type="fig" rid="F5">34</xref>) with compact setae. Prosternum (Fig. <xref ref-type="fig" rid="F5">35</xref>) with few setae on anterior part. Prosternal process (arrow in Fig. <xref ref-type="fig" rid="F5">35</xref>) sagittiform, widest anterior three forth (Fig. <xref ref-type="fig" rid="F5">35</xref>). Mesoventrite (Fig. <xref ref-type="fig" rid="F5">36</xref>) with setae on anterior margin, vertical plica on postero-medial part; anterior part acute. Metaventrite cruciform, vertical process on median part (arrow in Fig. <xref ref-type="fig" rid="F5">37</xref>). Metepisternum (Fig. <xref ref-type="fig" rid="F5">36</xref>) without pit and groove. Metatibia with two spines of equal length. Sternite II (Fig. <xref ref-type="fig" rid="F5">38</xref>) without pit, transverse groove present on anterior part. Sternites IV–VI (Fig. <xref ref-type="fig" rid="F5">39</xref>) with short setae on median parts. Sternites VII–VIII (Figs <xref ref-type="fig" rid="F5">39</xref>, <xref ref-type="fig" rid="F5">40</xref>) with compact long setae on medial parts. Sternite VII (Fig. <xref ref-type="fig" rid="F5">39</xref>) with long setae on posterior margin. Sternite VIII (Fig. <xref ref-type="fig" rid="F5">40</xref>) longer than wide, long setae present on medial and lateral parts; apex bifid.</p><fig id="F5" position="float" orientation="portrait"><label>Figures 32–40.</label><caption><p><italic><tp:taxon-name><tp:taxon-name-part taxon-name-part-type="genus">Orectochilus</tp:taxon-name-part> <tp:taxon-name-part taxon-name-part-type="species">villosus</tp:taxon-name-part></tp:taxon-name></italic>. <bold>32</bold> scutellum (dorsal aspect) <bold>33</bold> basal part of elytron (dorsal aspect) <bold>34</bold> apical part of elytron (dorsal aspect) <bold>35</bold> prosternum (ventral aspect) <bold>36</bold> mesoventrite (ventral aspect) <bold>37</bold> metaventrite (ventral aspect) <bold>38</bold> sternite II (ventral aspect) <bold>39</bold> sternites III-VII (ventral aspect) <bold>40</bold> sternite VIII (ventral aspect).</p></caption><graphic xmlns:xlink="http://www.w3.org/1999/xlink" xlink:href="zookeys-509-087-g005.jpg" position="float" orientation="portrait" xlink:type="simple" id="oo_45690.jpg"/></fig><fig id="F6" position="float" orientation="portrait"><label>Figures 41–55.</label><caption><p>Aedeagus <bold>41–43</bold> <italic><tp:taxon-name><tp:taxon-name-part taxon-name-part-type="genus">Dineutus</tp:taxon-name-part> <tp:taxon-name-part taxon-name-part-type="species">orientalis</tp:taxon-name-part></tp:taxon-name></italic> <bold>44–46</bold> <italic><tp:taxon-name><tp:taxon-name-part taxon-name-part-type="genus">Gyrinus</tp:taxon-name-part> <tp:taxon-name-part taxon-name-part-type="species">gestroi</tp:taxon-name-part></tp:taxon-name></italic> <bold>47–49</bold> <italic><tp:taxon-name><tp:taxon-name-part taxon-name-part-type="genus">Gyrinus</tp:taxon-name-part> <tp:taxon-name-part taxon-name-part-type="species">japonicus</tp:taxon-name-part></tp:taxon-name></italic> <bold>50–52</bold> <italic><tp:taxon-name><tp:taxon-name-part taxon-name-part-type="genus">Gyrinus</tp:taxon-name-part> <tp:taxon-name-part taxon-name-part-type="species">pullatus</tp:taxon-name-part></tp:taxon-name></italic> <bold>53–55</bold> <italic><tp:taxon-name><tp:taxon-name-part taxon-name-part-type="genus">Orectochilus</tp:taxon-name-part> <tp:taxon-name-part taxon-name-part-type="species">villosus</tp:taxon-name-part></tp:taxon-name></italic> <bold>41</bold> dorsal aspect <bold>42</bold> median lobe (dorsal aspect) <bold>43</bold> ventral aspect <bold>44</bold> dorsal aspect <bold>45</bold> median lobe (dorsal aspect) <bold>46</bold> ventral aspect <bold>47</bold> dorsal aspect <bold>48</bold> median lobe (dorsal aspect) <bold>49</bold> ventral aspect <bold>50</bold> dorsal aspect <bold>51</bold> median lobe (dorsal aspect) <bold>52</bold> ventral aspect <bold>53</bold> dorsal aspect <bold>54</bold> median lobe (dorsal aspect) <bold>55</bold> ventral aspect.</p></caption><graphic xmlns:xlink="http://www.w3.org/1999/xlink" xlink:href="zookeys-509-087-g006.jpg" position="float" orientation="portrait" xlink:type="simple" id="oo_45691.jpg"/></fig></tp:treatment-sec><tp:treatment-sec sec-type="Key to the species of Korean Orectochilus"><title>Key to the species of Korean <italic><tp:taxon-name><tp:taxon-name-part taxon-name-part-type="genus">Orectochilus</tp:taxon-name-part></tp:taxon-name></italic></title><table-wrap content-type="key" position="anchor" orientation="portrait"><table rules="all"><tbody><tr><td rowspan="1" colspan="1">1</td><td rowspan="1" colspan="1">Body less than 7.0 mm; apical part of elytron not protruded; median lobe of aedeagus shorter than paramere</td><td rowspan="1" colspan="1"><bold>2</bold></td></tr><tr><td rowspan="1" colspan="1">–</td><td rowspan="1" colspan="1">Body more than 7.0 mm; apical part of elytron protruded; median lobe of aedeagus longer than paramere</td><td rowspan="1" colspan="1"><bold><italic><tp:taxon-name><tp:taxon-name-part taxon-name-part-type="genus">Orectochilus</tp:taxon-name-part> <tp:taxon-name-part taxon-name-part-type="species">regimbarti</tp:taxon-name-part></tp:taxon-name></italic></bold></td></tr><tr><td rowspan="1" colspan="1">2</td><td rowspan="1" colspan="1">Body black; apical part of elytra acute in dorsal view; paramere curved at middle, apical margin of gonocoxa (Fig. <xref ref-type="fig" rid="F7">56</xref>) rounded</td><td rowspan="1" colspan="1"><bold><italic><tp:taxon-name><tp:taxon-name-part taxon-name-part-type="genus">Orectochilus</tp:taxon-name-part> <tp:taxon-name-part taxon-name-part-type="species">punctipennis</tp:taxon-name-part></tp:taxon-name></italic></bold></td></tr><tr><td rowspan="1" colspan="1">–</td><td rowspan="1" colspan="1">Body brown; apical part of elytra broadly round in dorsal view; paramere nearly straight, apical margin of gonocoxa (Fig. <xref ref-type="fig" rid="F7">57</xref>) broadly rounded</td><td rowspan="1" colspan="1"><bold><italic><tp:taxon-name><tp:taxon-name-part taxon-name-part-type="genus">Orectochilus</tp:taxon-name-part> <tp:taxon-name-part taxon-name-part-type="species">villosus</tp:taxon-name-part></tp:taxon-name></italic></bold></td></tr></tbody></table></table-wrap><fig id="F7" position="float" orientation="portrait"><label>Figures 56–57.</label><caption><p>Gonocoxa. <bold>56</bold> <italic><tp:taxon-name><tp:taxon-name-part taxon-name-part-type="genus">Orectochilus</tp:taxon-name-part> <tp:taxon-name-part taxon-name-part-type="species">punctipennis</tp:taxon-name-part></tp:taxon-name></italic> (dorsal aspect) <bold>57</bold> <italic><tp:taxon-name><tp:taxon-name-part taxon-name-part-type="genus">Orectochilus</tp:taxon-name-part> <tp:taxon-name-part taxon-name-part-type="species">villosus</tp:taxon-name-part></tp:taxon-name></italic> (dorsal aspect). Scales = 0.1 mm.</p></caption><graphic xmlns:xlink="http://www.w3.org/1999/xlink" xlink:href="zookeys-509-087-g007.jpg" position="float" orientation="portrait" xlink:type="simple" id="oo_45692.jpg"/></fig></tp:treatment-sec></tp:taxon-treatment>
