# Supplementary material for: A taxonomic review of the Gyrinidae (Coleoptera) in Korea
Source: Zookeys. 2015 Jun 24;(509):87–107. doi: 10.3897/zookeys.509.9442 (PMC4493344; doi:10.3897/zookeys.509.9442)
Supplement: XML Treatment for Orectochilus regimbarti [file zookeys.509.9442-treatment11.xml]

<!DOCTYPE tp:taxon-treatment
  PUBLIC "-//TaxonX//DTD Taxonomic Treatment Publishing DTD v0 20100105//EN" "tax-treatment-NSO.dtd">
<tp:taxon-treatment xmlns:tp="http://www.plazi.org/taxpub"><tp:treatment-meta><kwd-group><label>Taxon classification</label><kwd><named-content content-type="kingdom">Animalia</named-content></kwd><kwd><named-content content-type="order">Coleoptera</named-content></kwd><kwd><named-content content-type="family">Gyrinidae</named-content></kwd></kwd-group><mixed-citation publication-type="journal"><person-group><name><surname>Lee</surname><given-names>Dae-Hyun</given-names></name><name><surname>Ahn</surname><given-names>Kee-Jeong</given-names></name></person-group><article-title>A taxonomic review of the <tp:taxon-name><tp:taxon-name-part taxon-name-part-type="family">Gyrinidae</tp:taxon-name-part></tp:taxon-name> (<tp:taxon-name><tp:taxon-name-part taxon-name-part-type="order">Coleoptera</tp:taxon-name-part></tp:taxon-name>) in Korea</article-title><source>Zookeys</source><day>24</day><month>6</month><year>2015</year><volume>2015</volume><issue>509</issue><fpage>87</fpage><lpage>107</lpage><pub-id pub-id-type="doi">10.3897/zookeys.509.9442</pub-id></mixed-citation></tp:treatment-meta><tp:nomenclature><tp:taxon-name>
                            <tp:taxon-name-part taxon-name-part-type="genus">Orectochilus</tp:taxon-name-part>
                            <tp:taxon-name-part taxon-name-part-type="species">regimbarti</tp:taxon-name-part>
                        </tp:taxon-name><tp:taxon-authority>Sharp, 1884</tp:taxon-authority><tp:nomenclature-citation-list><tp:nomenclature-citation><tp:taxon-name><tp:taxon-name-part taxon-name-part-type="genus">Orectochilus</tp:taxon-name-part> <tp:taxon-name-part taxon-name-part-type="species">regimbarti</tp:taxon-name-part></tp:taxon-name><comment> Sharp, 1884: 448.</comment></tp:nomenclature-citation></tp:nomenclature-citation-list></tp:nomenclature><tp:treatment-sec sec-type="Published Korean records"><title>Published Korean records.</title><p><italic><tp:taxon-name><tp:taxon-name-part taxon-name-part-type="genus">Orectochilus</tp:taxon-name-part> <tp:taxon-name-part taxon-name-part-type="species">regimbarti</tp:taxon-name-part></tp:taxon-name></italic>: <xref ref-type="bibr" rid="B28">Kwon and Suh (1986</xref>: 99); <xref ref-type="bibr" rid="B25">Kim et al. (1994</xref>: 134); <xref ref-type="bibr" rid="B8">Cho and Park (2010</xref>: 95).</p></tp:treatment-sec><tp:treatment-sec sec-type="Distribution"><title>Distribution.</title><p>Korea, Japan, Russia (Far East) (<xref ref-type="bibr" rid="B39">Mazzoldi 2003</xref>).</p></tp:treatment-sec><tp:treatment-sec sec-type="Remarks"><title>Remarks.</title><p>This species has been recorded in Korea by <xref ref-type="bibr" rid="B28">Kwon and Suh (1986)</xref>, <xref ref-type="bibr" rid="B25">Kim et al. (1994)</xref> and <xref ref-type="bibr" rid="B8">Cho and Park (2010)</xref>, only in their checklists without any taxonomic comments and specimens. We could not find any Korean specimens and the occurrence of this species in Korea is suspicious. However, its occurrence in Korea is possible because it is known from Japan and Russia (Far East).</p><!--PageBreak--></tp:treatment-sec><ref-list><ref id="B28"><mixed-citation xmlns:xlink="http://www.w3.org/1999/xlink" xlink:type="simple"><person-group><name name-style="western"><surname>Kwon</surname><given-names>YJ</given-names></name><name name-style="western"><surname>Suh</surname><given-names>SJ</given-names></name></person-group> (<year>1986</year>) <article-title>Check list of Water Beetles from Korea.</article-title> <source><tp:taxon-name><tp:taxon-name-part taxon-name-part-type="class">Insecta</tp:taxon-name-part></tp:taxon-name> Koreana</source> <volume>6</volume>: <fpage>91</fpage>–<lpage>113</lpage>.</mixed-citation></ref><ref id="B25"><mixed-citation xmlns:xlink="http://www.w3.org/1999/xlink" xlink:type="simple"><person-group><name name-style="western"><surname>Kim</surname><given-names>JI</given-names></name><name name-style="western"><surname>Kwon</surname><given-names>YJ</given-names></name><name name-style="western"><surname>Paek</surname><given-names>JC</given-names></name><name name-style="western"><surname>Lee</surname><given-names>SM</given-names></name><name name-style="western"><surname>An</surname><given-names>SR</given-names></name><name name-style="western"><surname>Park</surname><given-names>HC</given-names></name><name name-style="western"><surname>Chu</surname><given-names>HY</given-names></name></person-group> (<year>1994</year>) <article-title>Order 23. <tp:taxon-name><tp:taxon-name-part taxon-name-part-type="order">Coleoptera</tp:taxon-name-part></tp:taxon-name>.</article-title> In: <institution xlink:type="simple">The Entomological Society of Korea and Korean Society of Applied Entomology</institution> (<role>Eds</role>) <source>Check List of Insects from Korea</source>. <publisher-name>Kon-Kuk University Press</publisher-name>, <publisher-loc>Seoul</publisher-loc>, <fpage>117</fpage>–<lpage>214</lpage>.</mixed-citation></ref><ref id="B8"><mixed-citation xmlns:xlink="http://www.w3.org/1999/xlink" xlink:type="simple"><person-group><name name-style="western"><surname>Cho</surname><given-names>YB</given-names></name><name name-style="western"><surname>Park</surname><given-names>SW</given-names></name></person-group> (<year>2010</year>) <article-title><tp:taxon-name><tp:taxon-name-part taxon-name-part-type="order">Coleoptera</tp:taxon-name-part></tp:taxon-name>.</article-title> In: <person-group><name name-style="western"><surname>Paek</surname><given-names>MK</given-names></name></person-group> (<role>Eds</role>) <source>Checklist of Korean Insects</source>. <publisher-name>Nature and Ecology</publisher-name>, <publisher-loc>Seoul</publisher-loc>, <fpage>83</fpage>–<lpage>157</lpage>.</mixed-citation></ref><ref id="B39"><mixed-citation xmlns:xlink="http://www.w3.org/1999/xlink" xlink:type="simple"><person-group><name name-style="western"><surname>Mazzoldi</surname><given-names>P</given-names></name></person-group> (<year>2003</year>) <article-title>Family <tp:taxon-name><tp:taxon-name-part taxon-name-part-type="family">Gyrinidae</tp:taxon-name-part></tp:taxon-name>.</article-title> In: <person-group><name name-style="western"><surname>Löbl</surname></name><name name-style="western"><surname>Smetana</surname></name></person-group> (<role>Eds</role>) <source>Catalogue of Palaearctic <tp:taxon-name><tp:taxon-name-part taxon-name-part-type="order">Coleoptera</tp:taxon-name-part></tp:taxon-name>, Volume 1, Achostemata, <tp:taxon-name><tp:taxon-name-part taxon-name-part-type="suborder">Myxophaga</tp:taxon-name-part></tp:taxon-name>, <tp:taxon-name><tp:taxon-name-part taxon-name-part-type="suborder">Adephaga</tp:taxon-name-part></tp:taxon-name></source>. <publisher-name>Apollo books</publisher-name>, <publisher-loc>Stenstrup</publisher-loc>, <fpage>26</fpage>–<lpage>30</lpage>.</mixed-citation></ref></ref-list></tp:taxon-treatment>
